# Supplementary material for: Molecular analysis of primary and metastatic sites in patients with renal cell carcinoma
Source: J Clin Invest. 2024 May 30;134(14):e176230. doi: 10.1172/JCI176230 (PMC11245151; doi:10.1172/JCI176230)
Supplement: Supplemental tables 1-8 [file jci-134-176230-s051.xlsx]

## Sheet: Supp Table 1
Supplementary Table 1. Biomarker prevalence by specimen site among Clear cell RCC. (related to Figure 3)
Note: SNV/INDEL = single nucleotide variant, insertion/deletion; CNA = copy number amplification (≥6 copies); FUSION = fusion transcript detected by whole transcriptome sequencing.
A. Somatic DNA mutations in the clear cell RCC only cohort. This table shows somatic mutations in the entire clear cell cohort (primary and metastatic sites)
	Clear cell RCC - Overall
Biomarker	Pos	Neg	Total	% Pos
Genomic LOH (≥16%)	12	207	219	0.0547945
SNV/INDEL_VHL	396	111	507	0.781065
SNV/INDEL_PBRM1	240	262	502	0.478088
SNV/INDEL_SETD2	116	375	491	0.236253
SNV/INDEL_KDM5C	64	318	382	0.167539
SNV/INDEL_BAP1	59	427	486	0.121399
SNV/INDEL_TERTpromoter	13	114	127	0.102362
SNV/INDEL_TP53	43	450	493	0.0872211
SNV/INDEL_PTEN	38	458	496	0.0766129
SNV/INDEL_MTOR	25	479	504	0.0496032
SNV/INDEL_PIK3CA	24	480	504	0.047619
SNV/INDEL_TSC1	21	483	504	0.0416667
SNV/INDEL_PIK3CB	1	24	25	0.04
SNV/INDEL_ARID1A	20	488	508	0.0393701
SNV/INDEL_NF2	18	487	505	0.0356436
SNV/INDEL_ATM	13	487	500	0.026
SNV/INDEL_KMT2C	10	434	444	0.0225225
SNV/INDEL_NFE2L2	9	430	439	0.0205011
SNV/INDEL_FAT1	4	214	218	0.0183486
SNV/INDEL_CHEK2	9	484	493	0.0182556
SNV/INDEL_ASXL1	4	261	265	0.0150943
SNV/INDEL_DNMT3A	6	408	414	0.0144928
SNV/INDEL_MLH1	7	496	503	0.0139165
SNV/INDEL_ARID2	6	492	498	0.0120482
SNV/INDEL_FANCA	6	494	500	0.012
SNV/INDEL_APC	6	498	504	0.0119048
SNV/INDEL_PMS2	3	276	279	0.0107527
SNV/INDEL_BRCA2	5	495	500	0.01
SNV/INDEL_NBN	5	495	500	0.01
SNV/INDEL_FH	5	496	501	0.00998004
SNV/INDEL_SPEN	5	500	505	0.00990099
SNV/INDEL_CDKN2A	5	501	506	0.00988142
SNV/INDEL_MUTYH	5	501	506	0.00988142
SNV/INDEL_SMARCB1	5	503	508	0.00984252
SNV/INDEL_HOXB13	2	217	219	0.00913242
SNV/INDEL_MSH6	4	497	501	0.00798403
SNV/INDEL_EP300	4	499	503	0.00795229
SNV/INDEL_SMARCA4	4	503	507	0.00788955
SNV/INDEL_ERCC2	4	503	507	0.00788955
SNV/INDEL_NF1	2	259	261	0.00766284
SNV/INDEL_MITF	3	492	495	0.00606061
SNV/INDEL_TSC2	3	496	499	0.00601202
SNV/INDEL_PIK3R1	3	497	500	0.006
SNV/INDEL_CREBBP	3	500	503	0.00596421
SNV/INDEL_KEAP1	3	505	508	0.00590551
SNV/INDEL_SDHA	1	192	193	0.00518135
SNV/INDEL_FANCM	1	216	217	0.00460829
SNV/INDEL_B2M	1	217	218	0.00458716
SNV/INDEL_FANCI	1	217	218	0.00458716
SNV/INDEL_MLH3	1	217	218	0.00458716
SNV/INDEL_TMEM127	1	218	219	0.00456621
SNV/INDEL_RAD51D	1	218	219	0.00456621
SNV/INDEL_KDM6A	2	459	461	0.00433839
SNV/INDEL_KMT2D	2	482	484	0.00413223
SNV/INDEL_FBXW7	2	489	491	0.00407332
SNV/INDEL_BCOR	2	489	491	0.00407332
SNV/INDEL_JAK2	2	490	492	0.00406504
SNV/INDEL_RAD51B	2	494	496	0.00403226
SNV/INDEL_MSH2	2	496	498	0.00401606
SNV/INDEL_KMT2A	2	498	500	0.004
SNV/INDEL_BLM	2	499	501	0.00399202
SNV/INDEL_SPOP	2	500	502	0.00398406
SNV/INDEL_NSD1	2	502	504	0.00396825
SNV/INDEL_CDH1	2	504	506	0.00395257
SNV/INDEL_PRKDC	1	428	429	0.002331
SNV/INDEL_MAP2K4	1	468	469	0.0021322
SNV/INDEL_CDC73	1	477	478	0.00209205
SNV/INDEL_FUBP1	1	478	479	0.00208768
SNV/INDEL_TET2	1	485	486	0.00205761
SNV/INDEL_WRN	1	487	488	0.00204918
SNV/INDEL_RAD50	1	489	490	0.00204082
SNV/INDEL_BRIP1	1	496	497	0.00201207
SNV/INDEL_BARD1	1	497	498	0.00200803
SNV/INDEL_FANCC	1	497	498	0.00200803
SNV/INDEL_CYLD	1	497	498	0.00200803
SNV/INDEL_AKT3	1	498	499	0.00200401
SNV/INDEL_SF3B1	1	499	500	0.002
SNV/INDEL_JAK1	1	499	500	0.002
SNV/INDEL_WT1	1	499	500	0.002
SNV/INDEL_CHEK1	1	499	500	0.002
SNV/INDEL_DICER1	1	499	500	0.002
SNV/INDEL_RAF1	1	501	502	0.00199203
SNV/INDEL_AMER1	1	503	504	0.00198413
SNV/INDEL_CIC	1	503	504	0.00198413
SNV/INDEL_BMPR1A	1	503	504	0.00198413
SNV/INDEL_KRAS	1	504	505	0.0019802
SNV/INDEL_SMAD4	1	504	505	0.0019802
SNV/INDEL_STK11	1	504	505	0.0019802
SNV/INDEL_BCL9	1	505	506	0.00197628
SNV/INDEL_CDKN1B	1	505	506	0.00197628
SNV/INDEL_IDH2	1	505	506	0.00197628
SNV/INDEL_AKT1	1	506	507	0.00197239
SNV/INDEL_EGFR	1	506	507	0.00197239
SNV/INDEL_FLCN	1	507	508	0.0019685
SNV/INDEL_SUFU	1	507	508	0.0019685
CNA_FLT4	10	469	479	0.0208768
CNA_FGF3	6	450	456	0.0131579
CNA_CBFA2T3	3	255	258	0.0116279
CNA_TCF3	3	263	266	0.0112782
CNA_FGFR3	4	475	479	0.00835073
CNA_SOX10	4	486	490	0.00816327
CNA_FGFR4	4	488	492	0.00813008
CNA_MAP2K2	4	490	494	0.00809717
CNA_PDCD1	4	491	495	0.00808081
CNA_CIC	4	492	496	0.00806452
CNA_CD74	4	494	498	0.00803213
CNA_MNX1	2	259	261	0.00766284
CNA_BCL3	3	488	491	0.00610998
CNA_PER1	3	489	492	0.00609756
CNA_STK11	3	492	495	0.00606061
CNA_CCND1	3	494	497	0.00603622
CNA_TNFRSF14	3	495	498	0.0060241
CNA_GOPC	1	235	236	0.00423729
CNA_JAK3	2	486	488	0.00409836
CNA_PRDM16	1	245	246	0.00406504
CNA_MDM2	2	490	492	0.00406504
CNA_CRKL	2	496	498	0.00401606
CNA_MEN1	2	496	498	0.00401606
CNA_SMO	2	496	498	0.00401606
CNA_ELL	1	273	274	0.00364964
CNA_MLLT1	1	277	278	0.00359712
CNA_ASPSCR1	1	277	278	0.00359712
CNA_TLX1	1	277	278	0.00359712
CNA_TRAF7	1	279	280	0.00357143
CNA_LYL1	1	280	281	0.00355872
CNA_SH3GL1	1	281	282	0.0035461
CNA_ZNF703	1	281	282	0.0035461
CNA_ARFRP1	1	281	282	0.0035461
CNA_RARA	1	281	282	0.0035461
CNA_PAX5	1	429	430	0.00232558
CNA_JAK2	1	448	449	0.00222717
CNA_MEF2B	1	457	458	0.00218341
CNA_CASP8	1	479	480	0.00208333
CNA_FGF4	1	482	483	0.00207039
CNA_FGF19	1	483	484	0.00206612
CNA_CD274	1	486	487	0.00205339
CNA_HSP90AB1	1	491	492	0.00203252
CNA_PDCD1LG2	1	491	492	0.00203252
CNA_CARD11	1	491	492	0.00203252
CNA_NTRK1	1	494	495	0.0020202
CNA_KRAS	1	494	495	0.0020202
CNA_AKT2	1	494	495	0.0020202
CNA_CDKN1B	1	495	496	0.00201613
CNA_PRDM1	1	495	496	0.00201613
CNA_ERBB2	1	495	496	0.00201613
CNA_MAF	1	495	496	0.00201613
CNA_MCL1	1	495	496	0.00201613
CNA_IDH2	1	495	496	0.00201613
CNA_ERCC2	1	496	497	0.00201207
CNA_CCND3	1	497	498	0.00200803
CNA_MYC	1	497	498	0.00200803
CNA_CDK4	1	497	498	0.00200803
CNA_CD79A	1	497	498	0.00200803
CNA_CSF1R	1	497	498	0.00200803
CNA_KEAP1	1	497	498	0.00200803
CNA_PDGFRB	1	497	498	0.00200803
FUSION_MAML2	1	502	503	0.00198807
FUSION_ALK	1	502	503	0.00198807
FUSION_PRKCB	1	502	503	0.00198807
B. Somatic DNA mutations in the clear cell RCC only cohort. This table shows somatic mutations in primary kidney tumors.
	Clear cell RCC - Kidney
Biomarker	Pos	Neg	Total	% Pos
Genomic LOH (≥16%)	5	110	115	0.0434783
SNV/INDEL_VHL	196	56	252	0.777778
SNV/INDEL_PBRM1	108	142	250	0.432
SNV/INDEL_SETD2	44	200	244	0.180328
SNV/INDEL_KDM5C	23	164	187	0.122995
SNV/INDEL_BAP1	37	206	243	0.152263
SNV/INDEL_TERTpromoter	6	53	59	0.101695
SNV/INDEL_TP53	20	227	247	0.0809717
SNV/INDEL_PTEN	15	232	247	0.0607287
SNV/INDEL_MTOR	10	242	252	0.0396825
SNV/INDEL_PIK3CA	11	240	251	0.0438247
SNV/INDEL_TSC1	8	243	251	0.0318725
SNV/INDEL_PIK3CB	0	11	11	0
SNV/INDEL_ARID1A	11	241	252	0.0436508
SNV/INDEL_NF2	5	246	251	0.0199203
SNV/INDEL_ATM	10	240	250	0.04
SNV/INDEL_KMT2C	7	211	218	0.0321101
SNV/INDEL_NFE2L2	7	205	212	0.0330189
SNV/INDEL_FAT1	0	115	115	0
SNV/INDEL_CHEK2	4	240	244	0.0163934
SNV/INDEL_ASXL1	1	138	139	0.00719424
SNV/INDEL_DNMT3A	5	212	217	0.0230415
SNV/INDEL_MLH1	3	247	250	0.012
SNV/INDEL_ARID2	4	246	250	0.016
SNV/INDEL_FANCA	4	245	249	0.0160643
SNV/INDEL_APC	2	249	251	0.00796813
SNV/INDEL_PMS2	1	128	129	0.00775194
SNV/INDEL_BRCA2	3	248	251	0.0119522
SNV/INDEL_NBN	3	247	250	0.012
SNV/INDEL_FH	4	247	251	0.0159363
SNV/INDEL_SPEN	3	248	251	0.0119522
SNV/INDEL_CDKN2A	1	250	251	0.00398406
SNV/INDEL_MUTYH	2	249	251	0.00796813
SNV/INDEL_SMARCB1	3	249	252	0.0119048
SNV/INDEL_HOXB13	2	113	115	0.0173913
SNV/INDEL_MSH6	2	249	251	0.00796813
SNV/INDEL_EP300	2	248	250	0.008
SNV/INDEL_SMARCA4	2	250	252	0.00793651
SNV/INDEL_ERCC2	3	249	252	0.0119048
SNV/INDEL_NF1	0	143	143	0
SNV/INDEL_MITF	1	248	249	0.00401606
SNV/INDEL_TSC2	2	245	247	0.00809717
SNV/INDEL_PIK3R1	2	248	250	0.008
SNV/INDEL_CREBBP	2	249	251	0.00796813
SNV/INDEL_KEAP1	1	251	252	0.00396825
SNV/INDEL_SDHA	0	99	99	0
SNV/INDEL_FANCM	0	114	114	0
SNV/INDEL_B2M	0	115	115	0
SNV/INDEL_FANCI	0	115	115	0
SNV/INDEL_MLH3	1	114	115	0.00869565
SNV/INDEL_TMEM127	1	114	115	0.00869565
SNV/INDEL_RAD51D	0	115	115	0
SNV/INDEL_KDM6A	1	233	234	0.0042735
SNV/INDEL_KMT2D	1	245	246	0.00406504
SNV/INDEL_FBXW7	0	246	246	0
SNV/INDEL_BCOR	1	244	245	0.00408163
SNV/INDEL_JAK2	1	244	245	0.00408163
SNV/INDEL_RAD51B	0	248	248	0
SNV/INDEL_MSH2	1	248	249	0.00401606
SNV/INDEL_KMT2A	1	249	250	0.004
SNV/INDEL_BLM	2	249	251	0.00796813
SNV/INDEL_SPOP	2	250	252	0.00793651
SNV/INDEL_NSD1	2	250	252	0.00793651
SNV/INDEL_CDH1	1	250	251	0.00398406
SNV/INDEL_PRKDC	1	211	212	0.00471698
SNV/INDEL_MAP2K4	1	234	235	0.00425532
SNV/INDEL_CDC73	1	238	239	0.0041841
SNV/INDEL_FUBP1	0	243	243	0
SNV/INDEL_TET2	1	239	240	0.00416667
SNV/INDEL_WRN	1	242	243	0.00411523
SNV/INDEL_RAD50	0	246	246	0
SNV/INDEL_BRIP1	1	249	250	0.004
SNV/INDEL_BARD1	1	248	249	0.00401606
SNV/INDEL_FANCC	0	249	249	0
SNV/INDEL_CYLD	1	249	250	0.004
SNV/INDEL_AKT3	0	251	251	0
SNV/INDEL_SF3B1	1	249	250	0.004
SNV/INDEL_JAK1	1	249	250	0.004
SNV/INDEL_WT1	1	249	250	0.004
SNV/INDEL_CHEK1	1	249	250	0.004
SNV/INDEL_DICER1	0	250	250	0
SNV/INDEL_RAF1	1	249	250	0.004
SNV/INDEL_AMER1	0	251	251	0
SNV/INDEL_CIC	0	249	249	0
SNV/INDEL_BMPR1A	0	251	251	0
SNV/INDEL_KRAS	1	250	251	0.00398406
SNV/INDEL_SMAD4	0	252	252	0
SNV/INDEL_STK11	1	251	252	0.00396825
SNV/INDEL_BCL9	1	251	252	0.00396825
SNV/INDEL_CDKN1B	1	250	251	0.00398406
SNV/INDEL_IDH2	0	252	252	0
SNV/INDEL_AKT1	0	252	252	0
SNV/INDEL_EGFR	1	251	252	0.00396825
SNV/INDEL_FLCN	0	252	252	0
SNV/INDEL_SUFU	0	252	252	0
CNA_FLT4	5	232	237	0.021097
CNA_FGF3	2	228	230	0.00869565
CNA_CBFA2T3	1	124	125	0.008
CNA_TCF3	1	129	130	0.00769231
CNA_FGFR3	2	238	240	0.00833333
CNA_SOX10	1	243	244	0.00409836
CNA_FGFR4	0	243	243	0
CNA_MAP2K2	1	244	245	0.00408163
CNA_PDCD1	1	244	245	0.00408163
CNA_CIC	1	244	245	0.00408163
CNA_CD74	0	246	246	0
CNA_MNX1	0	126	126	0
CNA_BCL3	0	243	243	0
CNA_PER1	0	244	244	0
CNA_STK11	0	246	246	0
CNA_CCND1	0	245	245	0
CNA_TNFRSF14	0	246	246	0
CNA_GOPC	0	113	113	0
CNA_JAK3	0	243	243	0
CNA_PRDM16	0	118	118	0
CNA_MDM2	1	244	245	0.00408163
CNA_CRKL	1	245	246	0.00406504
CNA_MEN1	0	246	246	0
CNA_SMO	1	245	246	0.00406504
CNA_ELL	0	129	129	0
CNA_MLLT1	0	131	131	0
CNA_ASPSCR1	0	130	130	0
CNA_TLX1	0	131	131	0
CNA_TRAF7	0	131	131	0
CNA_LYL1	0	132	132	0
CNA_SH3GL1	0	132	132	0
CNA_ZNF703	0	132	132	0
CNA_ARFRP1	0	132	132	0
CNA_RARA	0	132	132	0
CNA_PAX5	1	219	220	0.00454545
CNA_JAK2	1	221	222	0.0045045
CNA_MEF2B	0	229	229	0
CNA_CASP8	0	239	239	0
CNA_FGF4	0	239	239	0
CNA_FGF19	0	242	242	0
CNA_CD274	1	244	245	0.00408163
CNA_HSP90AB1	0	245	245	0
CNA_PDCD1LG2	1	245	246	0.00406504
CNA_CARD11	0	244	244	0
CNA_NTRK1	0	244	244	0
CNA_KRAS	0	245	245	0
CNA_AKT2	0	243	243	0
CNA_CDKN1B	1	244	245	0.00408163
CNA_PRDM1	1	245	246	0.00406504
CNA_ERBB2	0	245	245	0
CNA_MAF	0	246	246	0
CNA_MCL1	1	245	246	0.00406504
CNA_IDH2	0	246	246	0
CNA_ERCC2	0	246	246	0
CNA_CCND3	0	246	246	0
CNA_MYC	0	246	246	0
CNA_CDK4	1	245	246	0.00406504
CNA_CD79A	0	246	246	0
CNA_CSF1R	0	246	246	0
CNA_KEAP1	0	246	246	0
CNA_PDGFRB	0	246	246	0
FUSION_MAML2	1	249	250	0.004
FUSION_ALK	1	249	250	0.004
FUSION_PRKCB	0	250	250	0
C. Somatic DNA mutations in the clear cell RCC only cohort. This table shows somatic mutations in bone metastases.
	Clear cell RCC - Bone
Biomarker	Pos	Neg	Total	% Pos
Genomic LOH (≥16%)	1	17	18	0.0555556
SNV/INDEL_VHL	35	11	46	0.76087
SNV/INDEL_PBRM1	28	16	44	0.636364
SNV/INDEL_SETD2	11	35	46	0.23913
SNV/INDEL_KDM5C	6	24	30	0.2
SNV/INDEL_BAP1	7	37	44	0.159091
SNV/INDEL_TERTpromoter	1	10	11	0.0909091
SNV/INDEL_TP53	10	34	44	0.227273
SNV/INDEL_PTEN	2	43	45	0.0444444
SNV/INDEL_MTOR	4	41	45	0.0888889
SNV/INDEL_PIK3CA	3	43	46	0.0652174
SNV/INDEL_TSC1	2	44	46	0.0434783
SNV/INDEL_PIK3CB	0	1	1	0
SNV/INDEL_ARID1A	1	45	46	0.0217391
SNV/INDEL_NF2	2	44	46	0.0434783
SNV/INDEL_ATM	0	46	46	0
SNV/INDEL_KMT2C	0	41	41	0
SNV/INDEL_NFE2L2	0	39	39	0
SNV/INDEL_FAT1	0	18	18	0
SNV/INDEL_CHEK2	1	45	46	0.0217391
SNV/INDEL_ASXL1	2	23	25	0.08
SNV/INDEL_DNMT3A	0	32	32	0
SNV/INDEL_MLH1	2	44	46	0.0434783
SNV/INDEL_ARID2	0	46	46	0
SNV/INDEL_FANCA	0	44	44	0
SNV/INDEL_APC	0	46	46	0
SNV/INDEL_PMS2	1	25	26	0.0384615
SNV/INDEL_BRCA2	0	46	46	0
SNV/INDEL_NBN	0	46	46	0
SNV/INDEL_FH	0	45	45	0
SNV/INDEL_SPEN	0	46	46	0
SNV/INDEL_CDKN2A	1	45	46	0.0217391
SNV/INDEL_MUTYH	0	46	46	0
SNV/INDEL_SMARCB1	0	46	46	0
SNV/INDEL_HOXB13	0	18	18	0
SNV/INDEL_MSH6	1	45	46	0.0217391
SNV/INDEL_EP300	1	45	46	0.0217391
SNV/INDEL_SMARCA4	0	45	45	0
SNV/INDEL_ERCC2	0	46	46	0
SNV/INDEL_NF1	0	21	21	0
SNV/INDEL_MITF	0	45	45	0
SNV/INDEL_TSC2	0	45	45	0
SNV/INDEL_PIK3R1	0	46	46	0
SNV/INDEL_CREBBP	0	46	46	0
SNV/INDEL_KEAP1	0	46	46	0
SNV/INDEL_SDHA	0	15	15	0
SNV/INDEL_FANCM	0	18	18	0
SNV/INDEL_B2M	0	18	18	0
SNV/INDEL_FANCI	0	18	18	0
SNV/INDEL_MLH3	0	18	18	0
SNV/INDEL_TMEM127	0	18	18	0
SNV/INDEL_RAD51D	1	17	18	0.0555556
SNV/INDEL_KDM6A	0	40	40	0
SNV/INDEL_KMT2D	0	39	39	0
SNV/INDEL_FBXW7	2	42	44	0.0454545
SNV/INDEL_BCOR	1	42	43	0.0232558
SNV/INDEL_JAK2	0	44	44	0
SNV/INDEL_RAD51B	1	44	45	0.0222222
SNV/INDEL_MSH2	0	46	46	0
SNV/INDEL_KMT2A	0	46	46	0
SNV/INDEL_BLM	0	46	46	0
SNV/INDEL_SPOP	0	45	45	0
SNV/INDEL_NSD1	0	46	46	0
SNV/INDEL_CDH1	0	46	46	0
SNV/INDEL_PRKDC	0	39	39	0
SNV/INDEL_MAP2K4	0	44	44	0
SNV/INDEL_CDC73	0	42	42	0
SNV/INDEL_FUBP1	0	43	43	0
SNV/INDEL_TET2	0	44	44	0
SNV/INDEL_WRN	0	44	44	0
SNV/INDEL_RAD50	0	46	46	0
SNV/INDEL_BRIP1	0	45	45	0
SNV/INDEL_BARD1	0	45	45	0
SNV/INDEL_FANCC	0	45	45	0
SNV/INDEL_CYLD	0	45	45	0
SNV/INDEL_AKT3	0	45	45	0
SNV/INDEL_SF3B1	0	46	46	0
SNV/INDEL_JAK1	0	46	46	0
SNV/INDEL_WT1	0	45	45	0
SNV/INDEL_CHEK1	0	45	45	0
SNV/INDEL_DICER1	1	44	45	0.0222222
SNV/INDEL_RAF1	0	46	46	0
SNV/INDEL_AMER1	1	43	44	0.0227273
SNV/INDEL_CIC	1	45	46	0.0217391
SNV/INDEL_BMPR1A	0	46	46	0
SNV/INDEL_KRAS	0	46	46	0
SNV/INDEL_SMAD4	1	45	46	0.0217391
SNV/INDEL_STK11	0	44	44	0
SNV/INDEL_BCL9	0	46	46	0
SNV/INDEL_CDKN1B	0	46	46	0
SNV/INDEL_IDH2	1	45	46	0.0217391
SNV/INDEL_AKT1	0	45	45	0
SNV/INDEL_EGFR	0	46	46	0
SNV/INDEL_FLCN	1	45	46	0.0217391
SNV/INDEL_SUFU	0	46	46	0
CNA_FLT4	2	40	42	0.047619
CNA_FGF3	2	37	39	0.0512821
CNA_CBFA2T3	0	21	21	0
CNA_TCF3	0	21	21	0
CNA_FGFR3	0	41	41	0
CNA_SOX10	1	43	44	0.0227273
CNA_FGFR4	2	43	45	0.0444444
CNA_MAP2K2	1	44	45	0.0222222
CNA_PDCD1	1	44	45	0.0222222
CNA_CIC	1	45	46	0.0217391
CNA_CD74	2	44	46	0.0434783
CNA_MNX1	1	22	23	0.0434783
CNA_BCL3	1	44	45	0.0222222
CNA_PER1	1	44	45	0.0222222
CNA_STK11	1	43	44	0.0227273
CNA_CCND1	1	45	46	0.0217391
CNA_TNFRSF14	1	45	46	0.0217391
CNA_GOPC	1	24	25	0.04
CNA_JAK3	1	43	44	0.0227273
CNA_PRDM16	0	23	23	0
CNA_MDM2	0	46	46	0
CNA_CRKL	0	46	46	0
CNA_MEN1	1	45	46	0.0217391
CNA_SMO	0	46	46	0
CNA_ELL	0	26	26	0
CNA_MLLT1	0	26	26	0
CNA_ASPSCR1	0	26	26	0
CNA_TLX1	0	26	26	0
CNA_TRAF7	0	27	27	0
CNA_LYL1	0	27	27	0
CNA_SH3GL1	0	28	28	0
CNA_ZNF703	0	28	28	0
CNA_ARFRP1	0	28	28	0
CNA_RARA	0	28	28	0
CNA_PAX5	0	36	36	0
CNA_JAK2	0	42	42	0
CNA_MEF2B	0	37	37	0
CNA_CASP8	0	44	44	0
CNA_FGF4	0	43	43	0
CNA_FGF19	0	41	41	0
CNA_CD274	0	45	45	0
CNA_HSP90AB1	0	45	45	0
CNA_PDCD1LG2	0	45	45	0
CNA_CARD11	0	44	44	0
CNA_NTRK1	0	46	46	0
CNA_KRAS	1	45	46	0.0217391
CNA_AKT2	0	46	46	0
CNA_CDKN1B	0	46	46	0
CNA_PRDM1	0	46	46	0
CNA_ERBB2	0	45	45	0
CNA_MAF	0	46	46	0
CNA_MCL1	0	45	45	0
CNA_IDH2	0	46	46	0
CNA_ERCC2	0	46	46	0
CNA_CCND3	0	46	46	0
CNA_MYC	0	46	46	0
CNA_CDK4	0	46	46	0
CNA_CD79A	0	46	46	0
CNA_CSF1R	0	46	46	0
CNA_KEAP1	0	46	46	0
CNA_PDGFRB	1	45	46	0.0217391
FUSION_MAML2	0	45	45	0
FUSION_ALK	0	45	45	0
FUSION_PRKCB	0	45	45	0
D. Somatic DNA mutations in the clear cell RCC only cohort. This table shows somatic mutations in central nervous system (CNS) metastases.
	Clear cell RCC - CNS
Biomarker	Pos	Neg	Total	% Pos
Genomic LOH (≥16%)	0	3	3	0
SNV/INDEL_VHL	6	4	10	0.6
SNV/INDEL_PBRM1	5	5	10	0.5
SNV/INDEL_SETD2	4	5	9	0.444444
SNV/INDEL_KDM5C	1	7	8	0.125
SNV/INDEL_BAP1	0	10	10	0
SNV/INDEL_TERTpromoter	0	0	0	N/A
SNV/INDEL_TP53	2	8	10	0.2
SNV/INDEL_PTEN	3	7	10	0.3
SNV/INDEL_MTOR	1	9	10	0.1
SNV/INDEL_PIK3CA	2	8	10	0.2
SNV/INDEL_TSC1	0	10	10	0
SNV/INDEL_PIK3CB	0	0	0	N/A
SNV/INDEL_ARID1A	0	10	10	0
SNV/INDEL_NF2	0	10	10	0
SNV/INDEL_ATM	1	9	10	0.1
SNV/INDEL_KMT2C	1	9	10	0.1
SNV/INDEL_NFE2L2	1	8	9	0.111111
SNV/INDEL_FAT1	0	3	3	0
SNV/INDEL_CHEK2	0	10	10	0
SNV/INDEL_ASXL1	0	2	2	0
SNV/INDEL_DNMT3A	0	8	8	0
SNV/INDEL_MLH1	0	10	10	0
SNV/INDEL_ARID2	0	10	10	0
SNV/INDEL_FANCA	0	10	10	0
SNV/INDEL_APC	1	9	10	0.1
SNV/INDEL_PMS2	0	8	8	0
SNV/INDEL_BRCA2	0	10	10	0
SNV/INDEL_NBN	0	10	10	0
SNV/INDEL_FH	0	9	9	0
SNV/INDEL_SPEN	0	10	10	0
SNV/INDEL_CDKN2A	0	9	9	0
SNV/INDEL_MUTYH	0	10	10	0
SNV/INDEL_SMARCB1	0	10	10	0
SNV/INDEL_HOXB13	0	3	3	0
SNV/INDEL_MSH6	0	10	10	0
SNV/INDEL_EP300	0	10	10	0
SNV/INDEL_SMARCA4	0	10	10	0
SNV/INDEL_ERCC2	0	10	10	0
SNV/INDEL_NF1	0	3	3	0
SNV/INDEL_MITF	0	10	10	0
SNV/INDEL_TSC2	0	10	10	0
SNV/INDEL_PIK3R1	0	10	10	0
SNV/INDEL_CREBBP	0	10	10	0
SNV/INDEL_KEAP1	0	10	10	0
SNV/INDEL_SDHA	0	2	2	0
SNV/INDEL_FANCM	0	3	3	0
SNV/INDEL_B2M	0	3	3	0
SNV/INDEL_FANCI	0	3	3	0
SNV/INDEL_MLH3	0	3	3	0
SNV/INDEL_TMEM127	0	3	3	0
SNV/INDEL_RAD51D	0	3	3	0
SNV/INDEL_KDM6A	0	9	9	0
SNV/INDEL_KMT2D	0	10	10	0
SNV/INDEL_FBXW7	0	10	10	0
SNV/INDEL_BCOR	0	10	10	0
SNV/INDEL_JAK2	0	10	10	0
SNV/INDEL_RAD51B	0	9	9	0
SNV/INDEL_MSH2	0	10	10	0
SNV/INDEL_KMT2A	0	10	10	0
SNV/INDEL_BLM	0	10	10	0
SNV/INDEL_SPOP	0	10	10	0
SNV/INDEL_NSD1	0	10	10	0
SNV/INDEL_CDH1	0	10	10	0
SNV/INDEL_PRKDC	0	9	9	0
SNV/INDEL_MAP2K4	0	8	8	0
SNV/INDEL_CDC73	0	10	10	0
SNV/INDEL_FUBP1	0	10	10	0
SNV/INDEL_TET2	0	9	9	0
SNV/INDEL_WRN	0	10	10	0
SNV/INDEL_RAD50	0	10	10	0
SNV/INDEL_BRIP1	0	10	10	0
SNV/INDEL_BARD1	0	10	10	0
SNV/INDEL_FANCC	0	10	10	0
SNV/INDEL_CYLD	0	10	10	0
SNV/INDEL_AKT3	0	10	10	0
SNV/INDEL_SF3B1	0	10	10	0
SNV/INDEL_JAK1	0	10	10	0
SNV/INDEL_WT1	0	10	10	0
SNV/INDEL_CHEK1	0	10	10	0
SNV/INDEL_DICER1	0	10	10	0
SNV/INDEL_RAF1	0	10	10	0
SNV/INDEL_AMER1	0	10	10	0
SNV/INDEL_CIC	0	10	10	0
SNV/INDEL_BMPR1A	0	10	10	0
SNV/INDEL_KRAS	0	10	10	0
SNV/INDEL_SMAD4	0	10	10	0
SNV/INDEL_STK11	0	10	10	0
SNV/INDEL_BCL9	0	10	10	0
SNV/INDEL_CDKN1B	0	10	10	0
SNV/INDEL_IDH2	0	9	9	0
SNV/INDEL_AKT1	1	9	10	0.1
SNV/INDEL_EGFR	0	10	10	0
SNV/INDEL_FLCN	0	10	10	0
SNV/INDEL_SUFU	0	10	10	0
CNA_FLT4	0	10	10	0
CNA_FGF3	0	9	9	0
CNA_CBFA2T3	0	7	7	0
CNA_TCF3	0	7	7	0
CNA_FGFR3	0	10	10	0
CNA_SOX10	0	10	10	0
CNA_FGFR4	0	10	10	0
CNA_MAP2K2	0	10	10	0
CNA_PDCD1	0	10	10	0
CNA_CIC	0	10	10	0
CNA_CD74	0	10	10	0
CNA_MNX1	0	7	7	0
CNA_BCL3	0	10	10	0
CNA_PER1	0	10	10	0
CNA_STK11	0	10	10	0
CNA_CCND1	0	10	10	0
CNA_TNFRSF14	0	10	10	0
CNA_GOPC	0	7	7	0
CNA_JAK3	0	10	10	0
CNA_PRDM16	0	6	6	0
CNA_MDM2	0	9	9	0
CNA_CRKL	0	10	10	0
CNA_MEN1	0	10	10	0
CNA_SMO	0	10	10	0
CNA_ELL	0	7	7	0
CNA_MLLT1	0	7	7	0
CNA_ASPSCR1	0	7	7	0
CNA_TLX1	0	7	7	0
CNA_TRAF7	0	7	7	0
CNA_LYL1	0	7	7	0
CNA_SH3GL1	0	7	7	0
CNA_ZNF703	0	7	7	0
CNA_ARFRP1	0	7	7	0
CNA_RARA	0	7	7	0
CNA_PAX5	0	9	9	0
CNA_JAK2	0	10	10	0
CNA_MEF2B	0	9	9	0
CNA_CASP8	0	10	10	0
CNA_FGF4	0	10	10	0
CNA_FGF19	0	10	10	0
CNA_CD274	0	10	10	0
CNA_HSP90AB1	0	10	10	0
CNA_PDCD1LG2	0	10	10	0
CNA_CARD11	0	10	10	0
CNA_NTRK1	0	10	10	0
CNA_KRAS	0	10	10	0
CNA_AKT2	0	10	10	0
CNA_CDKN1B	0	10	10	0
CNA_PRDM1	0	10	10	0
CNA_ERBB2	0	10	10	0
CNA_MAF	0	10	10	0
CNA_MCL1	0	10	10	0
CNA_IDH2	0	9	9	0
CNA_ERCC2	0	10	10	0
CNA_CCND3	0	10	10	0
CNA_MYC	0	10	10	0
CNA_CDK4	0	10	10	0
CNA_CD79A	0	10	10	0
CNA_CSF1R	0	10	10	0
CNA_KEAP1	0	10	10	0
CNA_PDGFRB	0	10	10	0
FUSION_MAML2	0	9	9	0
FUSION_ALK	0	9	9	0
FUSION_PRKCB	0	9	9	0
E. Somatic DNA mutations in the clear cell RCC only cohort. This table shows somatic mutations in endocrine metastases.
	Clear cell RCC - Endocrine
Biomarker	Pos	Neg	Total	% Pos
Genomic LOH (≥16%)	1	4	5	0.2
SNV/INDEL_VHL	15	7	22	0.681818
SNV/INDEL_PBRM1	13	8	21	0.619048
SNV/INDEL_SETD2	6	13	19	0.315789
SNV/INDEL_KDM5C	5	12	17	0.294118
SNV/INDEL_BAP1	0	22	22	0
SNV/INDEL_TERTpromoter	0	7	7	0
SNV/INDEL_TP53	0	21	21	0
SNV/INDEL_PTEN	1	20	21	0.047619
SNV/INDEL_MTOR	2	19	21	0.0952381
SNV/INDEL_PIK3CA	2	19	21	0.0952381
SNV/INDEL_TSC1	2	19	21	0.0952381
SNV/INDEL_PIK3CB	0	0	0	N/A
SNV/INDEL_ARID1A	1	21	22	0.0454545
SNV/INDEL_NF2	1	21	22	0.0454545
SNV/INDEL_ATM	0	20	20	0
SNV/INDEL_KMT2C	0	15	15	0
SNV/INDEL_NFE2L2	0	21	21	0
SNV/INDEL_FAT1	0	5	5	0
SNV/INDEL_CHEK2	0	20	20	0
SNV/INDEL_ASXL1	0	7	7	0
SNV/INDEL_DNMT3A	0	17	17	0
SNV/INDEL_MLH1	0	21	21	0
SNV/INDEL_ARID2	0	20	20	0
SNV/INDEL_FANCA	0	22	22	0
SNV/INDEL_APC	1	20	21	0.047619
SNV/INDEL_PMS2	0	12	12	0
SNV/INDEL_BRCA2	0	20	20	0
SNV/INDEL_NBN	0	20	20	0
SNV/INDEL_FH	0	20	20	0
SNV/INDEL_SPEN	2	20	22	0.0909091
SNV/INDEL_CDKN2A	0	22	22	0
SNV/INDEL_MUTYH	0	22	22	0
SNV/INDEL_SMARCB1	0	22	22	0
SNV/INDEL_HOXB13	0	5	5	0
SNV/INDEL_MSH6	0	20	20	0
SNV/INDEL_EP300	0	21	21	0
SNV/INDEL_SMARCA4	0	22	22	0
SNV/INDEL_ERCC2	0	22	22	0
SNV/INDEL_NF1	1	7	8	0.125
SNV/INDEL_MITF	0	20	20	0
SNV/INDEL_TSC2	0	22	22	0
SNV/INDEL_PIK3R1	0	20	20	0
SNV/INDEL_CREBBP	0	21	21	0
SNV/INDEL_KEAP1	0	22	22	0
SNV/INDEL_SDHA	0	5	5	0
SNV/INDEL_FANCM	0	5	5	0
SNV/INDEL_B2M	0	5	5	0
SNV/INDEL_FANCI	0	5	5	0
SNV/INDEL_MLH3	0	5	5	0
SNV/INDEL_TMEM127	0	5	5	0
SNV/INDEL_RAD51D	0	5	5	0
SNV/INDEL_KDM6A	0	17	17	0
SNV/INDEL_KMT2D	0	22	22	0
SNV/INDEL_FBXW7	0	20	20	0
SNV/INDEL_BCOR	0	20	20	0
SNV/INDEL_JAK2	0	20	20	0
SNV/INDEL_RAD51B	0	20	20	0
SNV/INDEL_MSH2	0	19	19	0
SNV/INDEL_KMT2A	1	19	20	0.05
SNV/INDEL_BLM	0	20	20	0
SNV/INDEL_SPOP	0	20	20	0
SNV/INDEL_NSD1	0	21	21	0
SNV/INDEL_CDH1	0	22	22	0
SNV/INDEL_PRKDC	0	16	16	0
SNV/INDEL_MAP2K4	0	19	19	0
SNV/INDEL_CDC73	0	20	20	0
SNV/INDEL_FUBP1	0	19	19	0
SNV/INDEL_TET2	0	20	20	0
SNV/INDEL_WRN	0	19	19	0
SNV/INDEL_RAD50	0	19	19	0
SNV/INDEL_BRIP1	0	20	20	0
SNV/INDEL_BARD1	0	20	20	0
SNV/INDEL_FANCC	0	20	20	0
SNV/INDEL_CYLD	0	19	19	0
SNV/INDEL_AKT3	0	20	20	0
SNV/INDEL_SF3B1	0	20	20	0
SNV/INDEL_JAK1	0	20	20	0
SNV/INDEL_WT1	0	21	21	0
SNV/INDEL_CHEK1	0	20	20	0
SNV/INDEL_DICER1	0	20	20	0
SNV/INDEL_RAF1	0	21	21	0
SNV/INDEL_AMER1	0	22	22	0
SNV/INDEL_CIC	0	22	22	0
SNV/INDEL_BMPR1A	0	21	21	0
SNV/INDEL_KRAS	0	21	21	0
SNV/INDEL_SMAD4	0	21	21	0
SNV/INDEL_STK11	0	22	22	0
SNV/INDEL_BCL9	0	22	22	0
SNV/INDEL_CDKN1B	0	21	21	0
SNV/INDEL_IDH2	0	22	22	0
SNV/INDEL_AKT1	0	22	22	0
SNV/INDEL_EGFR	0	22	22	0
SNV/INDEL_FLCN	0	22	22	0
SNV/INDEL_SUFU	0	22	22	0
CNA_FLT4	0	22	22	0
CNA_FGF3	0	22	22	0
CNA_CBFA2T3	0	17	17	0
CNA_TCF3	0	17	17	0
CNA_FGFR3	0	21	21	0
CNA_SOX10	0	22	22	0
CNA_FGFR4	0	22	22	0
CNA_MAP2K2	0	22	22	0
CNA_PDCD1	0	22	22	0
CNA_CIC	0	22	22	0
CNA_CD74	0	22	22	0
CNA_MNX1	0	17	17	0
CNA_BCL3	0	21	21	0
CNA_PER1	0	22	22	0
CNA_STK11	0	22	22	0
CNA_CCND1	0	22	22	0
CNA_TNFRSF14	0	22	22	0
CNA_GOPC	0	13	13	0
CNA_JAK3	0	21	21	0
CNA_PRDM16	0	17	17	0
CNA_MDM2	0	21	21	0
CNA_CRKL	0	22	22	0
CNA_MEN1	0	22	22	0
CNA_SMO	0	22	22	0
CNA_ELL	0	17	17	0
CNA_MLLT1	0	17	17	0
CNA_ASPSCR1	0	17	17	0
CNA_TLX1	0	17	17	0
CNA_TRAF7	0	17	17	0
CNA_LYL1	0	17	17	0
CNA_SH3GL1	0	17	17	0
CNA_ZNF703	0	17	17	0
CNA_ARFRP1	0	17	17	0
CNA_RARA	0	17	17	0
CNA_PAX5	0	19	19	0
CNA_JAK2	0	18	18	0
CNA_MEF2B	0	22	22	0
CNA_CASP8	0	19	19	0
CNA_FGF4	0	22	22	0
CNA_FGF19	0	22	22	0
CNA_CD274	0	20	20	0
CNA_HSP90AB1	0	21	21	0
CNA_PDCD1LG2	0	21	21	0
CNA_CARD11	0	22	22	0
CNA_NTRK1	0	22	22	0
CNA_KRAS	0	21	21	0
CNA_AKT2	0	22	22	0
CNA_CDKN1B	0	21	21	0
CNA_PRDM1	0	22	22	0
CNA_ERBB2	0	22	22	0
CNA_MAF	0	21	21	0
CNA_MCL1	0	21	21	0
CNA_IDH2	0	22	22	0
CNA_ERCC2	0	22	22	0
CNA_CCND3	0	22	22	0
CNA_MYC	0	22	22	0
CNA_CDK4	0	22	22	0
CNA_CD79A	0	22	22	0
CNA_CSF1R	0	22	22	0
CNA_KEAP1	0	22	22	0
CNA_PDGFRB	0	22	22	0
FUSION_MAML2	0	21	21	0
FUSION_ALK	0	21	21	0
FUSION_PRKCB	0	21	21	0
F. Somatic DNA mutations in the clear cell RCC only cohort. This table shows somatic mutations in gastrointestinal (GI) metastases.
	Clear cell RCC - GI
Biomarker	Pos	Neg	Total	% Pos
Genomic LOH (≥16%)	0	5	5	0
SNV/INDEL_VHL	6	2	8	0.75
SNV/INDEL_PBRM1	4	4	8	0.5
SNV/INDEL_SETD2	4	4	8	0.5
SNV/INDEL_KDM5C	0	7	7	0
SNV/INDEL_BAP1	0	8	8	0
SNV/INDEL_TERTpromoter	0	4	4	0
SNV/INDEL_TP53	1	6	7	0.142857
SNV/INDEL_PTEN	1	7	8	0.125
SNV/INDEL_MTOR	0	8	8	0
SNV/INDEL_PIK3CA	1	7	8	0.125
SNV/INDEL_TSC1	1	7	8	0.125
SNV/INDEL_PIK3CB	0	1	1	0
SNV/INDEL_ARID1A	0	8	8	0
SNV/INDEL_NF2	0	8	8	0
SNV/INDEL_ATM	0	8	8	0
SNV/INDEL_KMT2C	0	8	8	0
SNV/INDEL_NFE2L2	0	8	8	0
SNV/INDEL_FAT1	1	4	5	0.2
SNV/INDEL_CHEK2	0	8	8	0
SNV/INDEL_ASXL1	0	6	6	0
SNV/INDEL_DNMT3A	0	6	6	0
SNV/INDEL_MLH1	0	8	8	0
SNV/INDEL_ARID2	0	8	8	0
SNV/INDEL_FANCA	0	7	7	0
SNV/INDEL_APC	0	8	8	0
SNV/INDEL_PMS2	0	7	7	0
SNV/INDEL_BRCA2	0	8	8	0
SNV/INDEL_NBN	0	8	8	0
SNV/INDEL_FH	0	8	8	0
SNV/INDEL_SPEN	0	8	8	0
SNV/INDEL_CDKN2A	0	8	8	0
SNV/INDEL_MUTYH	1	7	8	0.125
SNV/INDEL_SMARCB1	0	8	8	0
SNV/INDEL_HOXB13	0	5	5	0
SNV/INDEL_MSH6	0	8	8	0
SNV/INDEL_EP300	0	8	8	0
SNV/INDEL_SMARCA4	0	8	8	0
SNV/INDEL_ERCC2	1	7	8	0.125
SNV/INDEL_NF1	0	5	5	0
SNV/INDEL_MITF	0	8	8	0
SNV/INDEL_TSC2	0	8	8	0
SNV/INDEL_PIK3R1	0	8	8	0
SNV/INDEL_CREBBP	0	8	8	0
SNV/INDEL_KEAP1	0	8	8	0
SNV/INDEL_SDHA	0	5	5	0
SNV/INDEL_FANCM	0	5	5	0
SNV/INDEL_B2M	0	5	5	0
SNV/INDEL_FANCI	0	5	5	0
SNV/INDEL_MLH3	0	5	5	0
SNV/INDEL_TMEM127	0	5	5	0
SNV/INDEL_RAD51D	0	5	5	0
SNV/INDEL_KDM6A	0	7	7	0
SNV/INDEL_KMT2D	1	6	7	0.142857
SNV/INDEL_FBXW7	0	8	8	0
SNV/INDEL_BCOR	0	8	8	0
SNV/INDEL_JAK2	0	8	8	0
SNV/INDEL_RAD51B	0	8	8	0
SNV/INDEL_MSH2	0	8	8	0
SNV/INDEL_KMT2A	0	8	8	0
SNV/INDEL_BLM	0	8	8	0
SNV/INDEL_SPOP	0	8	8	0
SNV/INDEL_NSD1	0	8	8	0
SNV/INDEL_CDH1	0	8	8	0
SNV/INDEL_PRKDC	0	8	8	0
SNV/INDEL_MAP2K4	0	8	8	0
SNV/INDEL_CDC73	0	8	8	0
SNV/INDEL_FUBP1	0	8	8	0
SNV/INDEL_TET2	0	8	8	0
SNV/INDEL_WRN	0	8	8	0
SNV/INDEL_RAD50	1	7	8	0.125
SNV/INDEL_BRIP1	0	8	8	0
SNV/INDEL_BARD1	0	8	8	0
SNV/INDEL_FANCC	0	8	8	0
SNV/INDEL_CYLD	0	8	8	0
SNV/INDEL_AKT3	0	8	8	0
SNV/INDEL_SF3B1	0	8	8	0
SNV/INDEL_JAK1	0	8	8	0
SNV/INDEL_WT1	0	8	8	0
SNV/INDEL_CHEK1	0	8	8	0
SNV/INDEL_DICER1	0	8	8	0
SNV/INDEL_RAF1	0	8	8	0
SNV/INDEL_AMER1	0	7	7	0
SNV/INDEL_CIC	0	7	7	0
SNV/INDEL_BMPR1A	0	8	8	0
SNV/INDEL_KRAS	0	8	8	0
SNV/INDEL_SMAD4	0	8	8	0
SNV/INDEL_STK11	0	8	8	0
SNV/INDEL_BCL9	0	8	8	0
SNV/INDEL_CDKN1B	0	8	8	0
SNV/INDEL_IDH2	0	8	8	0
SNV/INDEL_AKT1	0	8	8	0
SNV/INDEL_EGFR	0	8	8	0
SNV/INDEL_FLCN	0	8	8	0
SNV/INDEL_SUFU	0	8	8	0
CNA_FLT4	0	8	8	0
CNA_FGF3	0	7	7	0
CNA_CBFA2T3	0	3	3	0
CNA_TCF3	0	3	3	0
CNA_FGFR3	0	7	7	0
CNA_SOX10	0	8	8	0
CNA_FGFR4	0	8	8	0
CNA_MAP2K2	0	8	8	0
CNA_PDCD1	0	8	8	0
CNA_CIC	0	7	7	0
CNA_CD74	0	8	8	0
CNA_MNX1	0	2	2	0
CNA_BCL3	0	8	8	0
CNA_PER1	0	8	8	0
CNA_STK11	0	8	8	0
CNA_CCND1	0	8	8	0
CNA_TNFRSF14	0	8	8	0
CNA_GOPC	0	3	3	0
CNA_JAK3	0	7	7	0
CNA_PRDM16	0	2	2	0
CNA_MDM2	0	8	8	0
CNA_CRKL	0	8	8	0
CNA_MEN1	0	8	8	0
CNA_SMO	0	8	8	0
CNA_ELL	0	3	3	0
CNA_MLLT1	0	3	3	0
CNA_ASPSCR1	0	3	3	0
CNA_TLX1	0	2	2	0
CNA_TRAF7	0	3	3	0
CNA_LYL1	0	3	3	0
CNA_SH3GL1	0	3	3	0
CNA_ZNF703	0	3	3	0
CNA_ARFRP1	0	3	3	0
CNA_RARA	0	3	3	0
CNA_PAX5	0	8	8	0
CNA_JAK2	0	8	8	0
CNA_MEF2B	0	7	7	0
CNA_CASP8	0	8	8	0
CNA_FGF4	0	7	7	0
CNA_FGF19	0	7	7	0
CNA_CD274	0	8	8	0
CNA_HSP90AB1	0	8	8	0
CNA_PDCD1LG2	0	8	8	0
CNA_CARD11	0	8	8	0
CNA_NTRK1	0	8	8	0
CNA_KRAS	0	8	8	0
CNA_AKT2	0	8	8	0
CNA_CDKN1B	0	8	8	0
CNA_PRDM1	0	8	8	0
CNA_ERBB2	0	8	8	0
CNA_MAF	0	8	8	0
CNA_MCL1	0	8	8	0
CNA_IDH2	0	8	8	0
CNA_ERCC2	0	8	8	0
CNA_CCND3	0	8	8	0
CNA_MYC	0	8	8	0
CNA_CDK4	0	8	8	0
CNA_CD79A	0	8	8	0
CNA_CSF1R	0	8	8	0
CNA_KEAP1	0	8	8	0
CNA_PDGFRB	0	8	8	0
FUSION_MAML2	0	8	8	0
FUSION_ALK	0	8	8	0
FUSION_PRKCB	0	8	8	0
G. Somatic DNA mutations in the clear cell RCC only cohort. This table shows somatic mutations in gastrointestinal (GI) metastases.
	Clear cell RCC - Liver
Biomarker	Pos	Neg	Total	% Pos
Genomic LOH (≥16%)	0	9	9	0
SNV/INDEL_VHL	16	5	21	0.761905
SNV/INDEL_PBRM1	12	10	22	0.545455
SNV/INDEL_SETD2	6	16	22	0.272727
SNV/INDEL_KDM5C	5	15	20	0.25
SNV/INDEL_BAP1	1	21	22	0.0454545
SNV/INDEL_TERTpromoter	2	6	8	0.25
SNV/INDEL_TP53	1	21	22	0.0454545
SNV/INDEL_PTEN	6	16	22	0.272727
SNV/INDEL_MTOR	1	21	22	0.0454545
SNV/INDEL_PIK3CA	0	22	22	0
SNV/INDEL_TSC1	3	19	22	0.136364
SNV/INDEL_PIK3CB	0	0	0	N/A
SNV/INDEL_ARID1A	1	21	22	0.0454545
SNV/INDEL_NF2	2	20	22	0.0909091
SNV/INDEL_ATM	0	22	22	0
SNV/INDEL_KMT2C	0	18	18	0
SNV/INDEL_NFE2L2	0	22	22	0
SNV/INDEL_FAT1	0	9	9	0
SNV/INDEL_CHEK2	0	22	22	0
SNV/INDEL_ASXL1	0	12	12	0
SNV/INDEL_DNMT3A	0	18	18	0
SNV/INDEL_MLH1	0	22	22	0
SNV/INDEL_ARID2	0	22	22	0
SNV/INDEL_FANCA	1	21	22	0.0454545
SNV/INDEL_APC	0	22	22	0
SNV/INDEL_PMS2	0	9	9	0
SNV/INDEL_BRCA2	1	21	22	0.0454545
SNV/INDEL_NBN	0	22	22	0
SNV/INDEL_FH	0	22	22	0
SNV/INDEL_SPEN	0	22	22	0
SNV/INDEL_CDKN2A	0	22	22	0
SNV/INDEL_MUTYH	0	22	22	0
SNV/INDEL_SMARCB1	0	22	22	0
SNV/INDEL_HOXB13	0	9	9	0
SNV/INDEL_MSH6	0	22	22	0
SNV/INDEL_EP300	0	22	22	0
SNV/INDEL_SMARCA4	1	21	22	0.0454545
SNV/INDEL_ERCC2	0	22	22	0
SNV/INDEL_NF1	0	11	11	0
SNV/INDEL_MITF	0	22	22	0
SNV/INDEL_TSC2	0	22	22	0
SNV/INDEL_PIK3R1	0	22	22	0
SNV/INDEL_CREBBP	0	22	22	0
SNV/INDEL_KEAP1	0	22	22	0
SNV/INDEL_SDHA	1	8	9	0.111111
SNV/INDEL_FANCM	0	9	9	0
SNV/INDEL_B2M	0	9	9	0
SNV/INDEL_FANCI	0	9	9	0
SNV/INDEL_MLH3	0	9	9	0
SNV/INDEL_TMEM127	0	9	9	0
SNV/INDEL_RAD51D	0	9	9	0
SNV/INDEL_KDM6A	1	17	18	0.0555556
SNV/INDEL_KMT2D	0	22	22	0
SNV/INDEL_FBXW7	0	22	22	0
SNV/INDEL_BCOR	0	22	22	0
SNV/INDEL_JAK2	0	22	22	0
SNV/INDEL_RAD51B	1	21	22	0.0454545
SNV/INDEL_MSH2	0	22	22	0
SNV/INDEL_KMT2A	0	22	22	0
SNV/INDEL_BLM	0	22	22	0
SNV/INDEL_SPOP	0	22	22	0
SNV/INDEL_NSD1	0	22	22	0
SNV/INDEL_CDH1	0	22	22	0
SNV/INDEL_PRKDC	0	17	17	0
SNV/INDEL_MAP2K4	0	21	21	0
SNV/INDEL_CDC73	0	20	20	0
SNV/INDEL_FUBP1	0	21	21	0
SNV/INDEL_TET2	0	21	21	0
SNV/INDEL_WRN	0	22	22	0
SNV/INDEL_RAD50	0	22	22	0
SNV/INDEL_BRIP1	0	22	22	0
SNV/INDEL_BARD1	0	22	22	0
SNV/INDEL_FANCC	1	21	22	0.0454545
SNV/INDEL_CYLD	0	22	22	0
SNV/INDEL_AKT3	0	22	22	0
SNV/INDEL_SF3B1	0	22	22	0
SNV/INDEL_JAK1	0	22	22	0
SNV/INDEL_WT1	0	22	22	0
SNV/INDEL_CHEK1	0	22	22	0
SNV/INDEL_DICER1	0	22	22	0
SNV/INDEL_RAF1	0	22	22	0
SNV/INDEL_AMER1	0	22	22	0
SNV/INDEL_CIC	0	22	22	0
SNV/INDEL_BMPR1A	0	22	22	0
SNV/INDEL_KRAS	0	22	22	0
SNV/INDEL_SMAD4	0	22	22	0
SNV/INDEL_STK11	0	22	22	0
SNV/INDEL_BCL9	0	22	22	0
SNV/INDEL_CDKN1B	0	22	22	0
SNV/INDEL_IDH2	0	22	22	0
SNV/INDEL_AKT1	0	22	22	0
SNV/INDEL_EGFR	0	22	22	0
SNV/INDEL_FLCN	0	22	22	0
SNV/INDEL_SUFU	0	22	22	0
CNA_FLT4	0	21	21	0
CNA_FGF3	0	21	21	0
CNA_CBFA2T3	0	12	12	0
CNA_TCF3	0	12	12	0
CNA_FGFR3	0	21	21	0
CNA_SOX10	0	21	21	0
CNA_FGFR4	0	21	21	0
CNA_MAP2K2	0	21	21	0
CNA_PDCD1	0	21	21	0
CNA_CIC	0	21	21	0
CNA_CD74	0	21	21	0
CNA_MNX1	0	12	12	0
CNA_BCL3	0	21	21	0
CNA_PER1	0	21	21	0
CNA_STK11	0	21	21	0
CNA_CCND1	0	21	21	0
CNA_TNFRSF14	0	21	21	0
CNA_GOPC	0	10	10	0
CNA_JAK3	0	21	21	0
CNA_PRDM16	0	12	12	0
CNA_MDM2	0	21	21	0
CNA_CRKL	0	21	21	0
CNA_MEN1	0	21	21	0
CNA_SMO	0	21	21	0
CNA_ELL	0	12	12	0
CNA_MLLT1	0	12	12	0
CNA_ASPSCR1	0	12	12	0
CNA_TLX1	0	12	12	0
CNA_TRAF7	0	12	12	0
CNA_LYL1	0	12	12	0
CNA_SH3GL1	0	12	12	0
CNA_ZNF703	0	12	12	0
CNA_ARFRP1	0	12	12	0
CNA_RARA	0	12	12	0
CNA_PAX5	0	19	19	0
CNA_JAK2	0	19	19	0
CNA_MEF2B	0	21	21	0
CNA_CASP8	0	21	21	0
CNA_FGF4	0	21	21	0
CNA_FGF19	0	21	21	0
CNA_CD274	0	20	20	0
CNA_HSP90AB1	0	21	21	0
CNA_PDCD1LG2	0	20	20	0
CNA_CARD11	0	21	21	0
CNA_NTRK1	0	21	21	0
CNA_KRAS	0	21	21	0
CNA_AKT2	0	21	21	0
CNA_CDKN1B	0	21	21	0
CNA_PRDM1	0	21	21	0
CNA_ERBB2	0	21	21	0
CNA_MAF	0	21	21	0
CNA_MCL1	0	21	21	0
CNA_IDH2	0	21	21	0
CNA_ERCC2	0	21	21	0
CNA_CCND3	0	21	21	0
CNA_MYC	0	21	21	0
CNA_CDK4	0	21	21	0
CNA_CD79A	0	21	21	0
CNA_CSF1R	0	21	21	0
CNA_KEAP1	0	21	21	0
CNA_PDGFRB	0	21	21	0
FUSION_MAML2	0	22	22	0
FUSION_ALK	0	22	22	0
FUSION_PRKCB	0	22	22	0
H. Somatic DNA mutations in the clear cell RCC only cohort. This table shows somatic mutations in lung metastases.
	Clear cell RCC - Lung
Biomarker	Pos	Neg	Total	% Pos
Genomic LOH (≥16%)	4	17	21	0.190476
SNV/INDEL_VHL	44	10	54	0.814815
SNV/INDEL_PBRM1	29	24	53	0.54717
SNV/INDEL_SETD2	16	36	52	0.307692
SNV/INDEL_KDM5C	8	31	39	0.205128
SNV/INDEL_BAP1	7	43	50	0.14
SNV/INDEL_TERTpromoter	0	13	13	0
SNV/INDEL_TP53	3	51	54	0.0555556
SNV/INDEL_PTEN	5	46	51	0.0980392
SNV/INDEL_MTOR	4	49	53	0.0754717
SNV/INDEL_PIK3CA	3	50	53	0.0566038
SNV/INDEL_TSC1	2	51	53	0.0377358
SNV/INDEL_PIK3CB	0	4	4	0
SNV/INDEL_ARID1A	1	53	54	0.0185185
SNV/INDEL_NF2	2	51	53	0.0377358
SNV/INDEL_ATM	1	51	52	0.0192308
SNV/INDEL_KMT2C	1	46	47	0.0212766
SNV/INDEL_NFE2L2	0	46	46	0
SNV/INDEL_FAT1	0	21	21	0
SNV/INDEL_CHEK2	0	52	52	0
SNV/INDEL_ASXL1	1	24	25	0.04
SNV/INDEL_DNMT3A	1	41	42	0.0238095
SNV/INDEL_MLH1	1	52	53	0.0188679
SNV/INDEL_ARID2	0	51	51	0
SNV/INDEL_FANCA	0	53	53	0
SNV/INDEL_APC	1	52	53	0.0188679
SNV/INDEL_PMS2	0	28	28	0
SNV/INDEL_BRCA2	0	51	51	0
SNV/INDEL_NBN	1	51	52	0.0192308
SNV/INDEL_FH	0	53	53	0
SNV/INDEL_SPEN	0	53	53	0
SNV/INDEL_CDKN2A	1	53	54	0.0185185
SNV/INDEL_MUTYH	0	53	53	0
SNV/INDEL_SMARCB1	0	54	54	0
SNV/INDEL_HOXB13	0	21	21	0
SNV/INDEL_MSH6	0	51	51	0
SNV/INDEL_EP300	1	52	53	0.0188679
SNV/INDEL_SMARCA4	0	54	54	0
SNV/INDEL_ERCC2	0	54	54	0
SNV/INDEL_NF1	1	23	24	0.0416667
SNV/INDEL_MITF	1	50	51	0.0196078
SNV/INDEL_TSC2	0	54	54	0
SNV/INDEL_PIK3R1	1	51	52	0.0192308
SNV/INDEL_CREBBP	0	53	53	0
SNV/INDEL_KEAP1	1	53	54	0.0185185
SNV/INDEL_SDHA	0	20	20	0
SNV/INDEL_FANCM	0	21	21	0
SNV/INDEL_B2M	0	21	21	0
SNV/INDEL_FANCI	0	21	21	0
SNV/INDEL_MLH3	0	21	21	0
SNV/INDEL_TMEM127	0	21	21	0
SNV/INDEL_RAD51D	0	21	21	0
SNV/INDEL_KDM6A	0	47	47	0
SNV/INDEL_KMT2D	0	51	51	0
SNV/INDEL_FBXW7	0	51	51	0
SNV/INDEL_BCOR	0	51	51	0
SNV/INDEL_JAK2	0	52	52	0
SNV/INDEL_RAD51B	0	52	52	0
SNV/INDEL_MSH2	1	51	52	0.0192308
SNV/INDEL_KMT2A	0	52	52	0
SNV/INDEL_BLM	0	52	52	0
SNV/INDEL_SPOP	0	53	53	0
SNV/INDEL_NSD1	0	52	52	0
SNV/INDEL_CDH1	0	54	54	0
SNV/INDEL_PRKDC	0	40	40	0
SNV/INDEL_MAP2K4	0	48	48	0
SNV/INDEL_CDC73	0	48	48	0
SNV/INDEL_FUBP1	0	46	46	0
SNV/INDEL_TET2	0	51	51	0
SNV/INDEL_WRN	0	51	51	0
SNV/INDEL_RAD50	0	49	49	0
SNV/INDEL_BRIP1	0	51	51	0
SNV/INDEL_BARD1	0	52	52	0
SNV/INDEL_FANCC	0	52	52	0
SNV/INDEL_CYLD	0	52	52	0
SNV/INDEL_AKT3	0	51	51	0
SNV/INDEL_SF3B1	0	52	52	0
SNV/INDEL_JAK1	0	52	52	0
SNV/INDEL_WT1	0	53	53	0
SNV/INDEL_CHEK1	0	52	52	0
SNV/INDEL_DICER1	0	52	52	0
SNV/INDEL_RAF1	0	53	53	0
SNV/INDEL_AMER1	0	54	54	0
SNV/INDEL_CIC	0	54	54	0
SNV/INDEL_BMPR1A	0	53	53	0
SNV/INDEL_KRAS	0	54	54	0
SNV/INDEL_SMAD4	0	53	53	0
SNV/INDEL_STK11	0	54	54	0
SNV/INDEL_BCL9	0	53	53	0
SNV/INDEL_CDKN1B	0	54	54	0
SNV/INDEL_IDH2	0	54	54	0
SNV/INDEL_AKT1	0	54	54	0
SNV/INDEL_EGFR	0	54	54	0
SNV/INDEL_FLCN	0	54	54	0
SNV/INDEL_SUFU	1	53	54	0.0185185
CNA_FLT4	1	51	52	0.0192308
CNA_FGF3	0	46	46	0
CNA_CBFA2T3	1	28	29	0.0344828
CNA_TCF3	1	30	31	0.0322581
CNA_FGFR3	0	52	52	0
CNA_SOX10	0	51	51	0
CNA_FGFR4	1	50	51	0.0196078
CNA_MAP2K2	1	51	52	0.0192308
CNA_PDCD1	0	52	52	0
CNA_CIC	1	51	52	0.0192308
CNA_CD74	1	51	52	0.0192308
CNA_MNX1	0	30	30	0
CNA_BCL3	1	50	51	0.0196078
CNA_PER1	1	50	51	0.0196078
CNA_STK11	1	51	52	0.0192308
CNA_CCND1	1	51	52	0.0192308
CNA_TNFRSF14	1	51	52	0.0192308
CNA_GOPC	0	23	23	0
CNA_JAK3	0	50	50	0
CNA_PRDM16	0	29	29	0
CNA_MDM2	1	50	51	0.0196078
CNA_CRKL	1	51	52	0.0192308
CNA_MEN1	0	52	52	0
CNA_SMO	0	52	52	0
CNA_ELL	1	30	31	0.0322581
CNA_MLLT1	1	32	33	0.030303
CNA_ASPSCR1	1	32	33	0.030303
CNA_TLX1	0	33	33	0
CNA_TRAF7	1	32	33	0.030303
CNA_LYL1	1	32	33	0.030303
CNA_SH3GL1	1	32	33	0.030303
CNA_ZNF703	0	33	33	0
CNA_ARFRP1	1	32	33	0.030303
CNA_RARA	1	32	33	0.030303
CNA_PAX5	0	42	42	0
CNA_JAK2	0	45	45	0
CNA_MEF2B	0	48	48	0
CNA_CASP8	0	49	49	0
CNA_FGF4	0	51	51	0
CNA_FGF19	0	51	51	0
CNA_CD274	0	49	49	0
CNA_HSP90AB1	0	51	51	0
CNA_PDCD1LG2	0	50	50	0
CNA_CARD11	0	51	51	0
CNA_NTRK1	0	52	52	0
CNA_KRAS	0	52	52	0
CNA_AKT2	0	52	52	0
CNA_CDKN1B	0	52	52	0
CNA_PRDM1	0	51	51	0
CNA_ERBB2	0	52	52	0
CNA_MAF	1	51	52	0.0192308
CNA_MCL1	0	52	52	0
CNA_IDH2	0	52	52	0
CNA_ERCC2	0	52	52	0
CNA_CCND3	0	52	52	0
CNA_MYC	0	52	52	0
CNA_CDK4	0	52	52	0
CNA_CD79A	0	52	52	0
CNA_CSF1R	0	52	52	0
CNA_KEAP1	0	52	52	0
CNA_PDGFRB	0	52	52	0
FUSION_MAML2	0	54	54	0
FUSION_ALK	0	54	54	0
FUSION_PRKCB	0	54	54	0
I. Somatic DNA mutations in the clear cell RCC only cohort. This table shows somatic mutations in liver metastases.
	Clear cell RCC - Lymph nodes
Biomarker	Pos	Neg	Total	% Pos
Genomic LOH (≥16%)	0	11	11	0
SNV/INDEL_VHL	19	3	22	0.863636
SNV/INDEL_PBRM1	7	15	22	0.318182
SNV/INDEL_SETD2	9	11	20	0.45
SNV/INDEL_KDM5C	7	10	17	0.411765
SNV/INDEL_BAP1	0	20	20	0
SNV/INDEL_TERTpromoter	1	5	6	0.166667
SNV/INDEL_TP53	1	19	20	0.05
SNV/INDEL_PTEN	0	22	22	0
SNV/INDEL_MTOR	1	21	22	0.0454545
SNV/INDEL_PIK3CA	0	22	22	0
SNV/INDEL_TSC1	0	22	22	0
SNV/INDEL_PIK3CB	0	2	2	0
SNV/INDEL_ARID1A	2	20	22	0.0909091
SNV/INDEL_NF2	2	20	22	0.0909091
SNV/INDEL_ATM	0	21	21	0
SNV/INDEL_KMT2C	1	19	20	0.05
SNV/INDEL_NFE2L2	0	21	21	0
SNV/INDEL_FAT1	1	10	11	0.0909091
SNV/INDEL_CHEK2	0	21	21	0
SNV/INDEL_ASXL1	0	14	14	0
SNV/INDEL_DNMT3A	0	18	18	0
SNV/INDEL_MLH1	1	21	22	0.0454545
SNV/INDEL_ARID2	1	20	21	0.047619
SNV/INDEL_FANCA	0	22	22	0
SNV/INDEL_APC	0	22	22	0
SNV/INDEL_PMS2	1	12	13	0.0769231
SNV/INDEL_BRCA2	1	20	21	0.047619
SNV/INDEL_NBN	0	21	21	0
SNV/INDEL_FH	1	21	22	0.0454545
SNV/INDEL_SPEN	0	22	22	0
SNV/INDEL_CDKN2A	1	21	22	0.0454545
SNV/INDEL_MUTYH	0	22	22	0
SNV/INDEL_SMARCB1	1	21	22	0.0454545
SNV/INDEL_HOXB13	0	11	11	0
SNV/INDEL_MSH6	1	21	22	0.0454545
SNV/INDEL_EP300	0	22	22	0
SNV/INDEL_SMARCA4	0	22	22	0
SNV/INDEL_ERCC2	0	22	22	0
SNV/INDEL_NF1	0	11	11	0
SNV/INDEL_MITF	0	21	21	0
SNV/INDEL_TSC2	0	22	22	0
SNV/INDEL_PIK3R1	0	22	22	0
SNV/INDEL_CREBBP	0	21	21	0
SNV/INDEL_KEAP1	0	22	22	0
SNV/INDEL_SDHA	0	11	11	0
SNV/INDEL_FANCM	0	11	11	0
SNV/INDEL_B2M	1	10	11	0.0909091
SNV/INDEL_FANCI	0	11	11	0
SNV/INDEL_MLH3	0	11	11	0
SNV/INDEL_TMEM127	0	11	11	0
SNV/INDEL_RAD51D	0	11	11	0
SNV/INDEL_KDM6A	0	20	20	0
SNV/INDEL_KMT2D	0	20	20	0
SNV/INDEL_FBXW7	0	21	21	0
SNV/INDEL_BCOR	0	21	21	0
SNV/INDEL_JAK2	0	22	22	0
SNV/INDEL_RAD51B	0	21	21	0
SNV/INDEL_MSH2	0	21	21	0
SNV/INDEL_KMT2A	0	22	22	0
SNV/INDEL_BLM	0	21	21	0
SNV/INDEL_SPOP	0	22	22	0
SNV/INDEL_NSD1	0	22	22	0
SNV/INDEL_CDH1	1	21	22	0.0454545
SNV/INDEL_PRKDC	0	20	20	0
SNV/INDEL_MAP2K4	0	20	20	0
SNV/INDEL_CDC73	0	20	20	0
SNV/INDEL_FUBP1	1	20	21	0.047619
SNV/INDEL_TET2	0	22	22	0
SNV/INDEL_WRN	0	21	21	0
SNV/INDEL_RAD50	0	21	21	0
SNV/INDEL_BRIP1	0	21	21	0
SNV/INDEL_BARD1	0	22	22	0
SNV/INDEL_FANCC	0	21	21	0
SNV/INDEL_CYLD	0	21	21	0
SNV/INDEL_AKT3	0	21	21	0
SNV/INDEL_SF3B1	0	21	21	0
SNV/INDEL_JAK1	0	21	21	0
SNV/INDEL_WT1	0	22	22	0
SNV/INDEL_CHEK1	0	22	22	0
SNV/INDEL_DICER1	0	22	22	0
SNV/INDEL_RAF1	0	21	21	0
SNV/INDEL_AMER1	0	22	22	0
SNV/INDEL_CIC	0	22	22	0
SNV/INDEL_BMPR1A	0	22	22	0
SNV/INDEL_KRAS	0	22	22	0
SNV/INDEL_SMAD4	0	22	22	0
SNV/INDEL_STK11	0	22	22	0
SNV/INDEL_BCL9	0	22	22	0
SNV/INDEL_CDKN1B	0	22	22	0
SNV/INDEL_IDH2	0	22	22	0
SNV/INDEL_AKT1	0	22	22	0
SNV/INDEL_EGFR	0	22	22	0
SNV/INDEL_FLCN	0	22	22	0
SNV/INDEL_SUFU	0	22	22	0
CNA_FLT4	1	21	22	0.0454545
CNA_FGF3	1	18	19	0.0526316
CNA_CBFA2T3	1	8	9	0.111111
CNA_TCF3	1	9	10	0.1
CNA_FGFR3	1	20	21	0.047619
CNA_SOX10	1	21	22	0.0454545
CNA_FGFR4	0	22	22	0
CNA_MAP2K2	0	22	22	0
CNA_PDCD1	1	21	22	0.0454545
CNA_CIC	0	22	22	0
CNA_CD74	0	22	22	0
CNA_MNX1	1	8	9	0.111111
CNA_BCL3	0	22	22	0
CNA_PER1	0	22	22	0
CNA_STK11	0	22	22	0
CNA_CCND1	0	22	22	0
CNA_TNFRSF14	0	22	22	0
CNA_GOPC	0	9	9	0
CNA_JAK3	0	22	22	0
CNA_PRDM16	1	7	8	0.125
CNA_MDM2	0	21	21	0
CNA_CRKL	0	22	22	0
CNA_MEN1	0	22	22	0
CNA_SMO	0	22	22	0
CNA_ELL	0	10	10	0
CNA_MLLT1	0	11	11	0
CNA_ASPSCR1	0	11	11	0
CNA_TLX1	1	10	11	0.0909091
CNA_TRAF7	0	11	11	0
CNA_LYL1	0	11	11	0
CNA_SH3GL1	0	11	11	0
CNA_ZNF703	1	10	11	0.0909091
CNA_ARFRP1	0	11	11	0
CNA_RARA	0	11	11	0
CNA_PAX5	0	18	18	0
CNA_JAK2	0	21	21	0
CNA_MEF2B	0	21	21	0
CNA_CASP8	0	21	21	0
CNA_FGF4	0	22	22	0
CNA_FGF19	0	22	22	0
CNA_CD274	0	21	21	0
CNA_HSP90AB1	0	21	21	0
CNA_PDCD1LG2	0	22	22	0
CNA_CARD11	0	22	22	0
CNA_NTRK1	0	22	22	0
CNA_KRAS	0	22	22	0
CNA_AKT2	0	22	22	0
CNA_CDKN1B	0	22	22	0
CNA_PRDM1	0	22	22	0
CNA_ERBB2	0	22	22	0
CNA_MAF	0	22	22	0
CNA_MCL1	0	22	22	0
CNA_IDH2	0	22	22	0
CNA_ERCC2	0	22	22	0
CNA_CCND3	0	22	22	0
CNA_MYC	0	22	22	0
CNA_CDK4	0	22	22	0
CNA_CD79A	0	22	22	0
CNA_CSF1R	0	22	22	0
CNA_KEAP1	0	22	22	0
CNA_PDGFRB	0	22	22	0
FUSION_MAML2	0	22	22	0
FUSION_ALK	0	22	22	0
FUSION_PRKCB	0	22	22	0
J. Somatic DNA mutations in the clear cell RCC only cohort. This table shows somatic mutations in other metastases.
	Clear cell RCC - Other
Biomarker	Pos	Neg	Total	% Pos
Genomic LOH (≥16%)	0	8	8	0
SNV/INDEL_VHL	18	5	23	0.782609
SNV/INDEL_PBRM1	13	10	23	0.565217
SNV/INDEL_SETD2	5	18	23	0.217391
SNV/INDEL_KDM5C	2	15	17	0.117647
SNV/INDEL_BAP1	2	21	23	0.0869565
SNV/INDEL_TERTpromoter	0	3	3	0
SNV/INDEL_TP53	0	22	22	0
SNV/INDEL_PTEN	0	23	23	0
SNV/INDEL_MTOR	2	21	23	0.0869565
SNV/INDEL_PIK3CA	0	23	23	0
SNV/INDEL_TSC1	2	21	23	0.0869565
SNV/INDEL_PIK3CB	0	0	0	N/A
SNV/INDEL_ARID1A	2	21	23	0.0869565
SNV/INDEL_NF2	1	22	23	0.0434783
SNV/INDEL_ATM	0	23	23	0
SNV/INDEL_KMT2C	0	21	21	0
SNV/INDEL_NFE2L2	1	19	20	0.05
SNV/INDEL_FAT1	0	8	8	0
SNV/INDEL_CHEK2	1	22	23	0.0434783
SNV/INDEL_ASXL1	0	10	10	0
SNV/INDEL_DNMT3A	0	15	15	0
SNV/INDEL_MLH1	0	23	23	0
SNV/INDEL_ARID2	1	22	23	0.0434783
SNV/INDEL_FANCA	0	23	23	0
SNV/INDEL_APC	1	22	23	0.0434783
SNV/INDEL_PMS2	0	13	13	0
SNV/INDEL_BRCA2	0	23	23	0
SNV/INDEL_NBN	0	23	23	0
SNV/INDEL_FH	0	23	23	0
SNV/INDEL_SPEN	0	23	23	0
SNV/INDEL_CDKN2A	1	22	23	0.0434783
SNV/INDEL_MUTYH	0	23	23	0
SNV/INDEL_SMARCB1	0	23	23	0
SNV/INDEL_HOXB13	0	8	8	0
SNV/INDEL_MSH6	0	23	23	0
SNV/INDEL_EP300	0	23	23	0
SNV/INDEL_SMARCA4	0	23	23	0
SNV/INDEL_ERCC2	0	23	23	0
SNV/INDEL_NF1	0	10	10	0
SNV/INDEL_MITF	0	22	22	0
SNV/INDEL_TSC2	0	23	23	0
SNV/INDEL_PIK3R1	0	23	23	0
SNV/INDEL_CREBBP	0	23	23	0
SNV/INDEL_KEAP1	0	23	23	0
SNV/INDEL_SDHA	0	7	7	0
SNV/INDEL_FANCM	0	8	8	0
SNV/INDEL_B2M	0	8	8	0
SNV/INDEL_FANCI	1	7	8	0.125
SNV/INDEL_MLH3	0	8	8	0
SNV/INDEL_TMEM127	0	8	8	0
SNV/INDEL_RAD51D	0	8	8	0
SNV/INDEL_KDM6A	0	23	23	0
SNV/INDEL_KMT2D	0	22	22	0
SNV/INDEL_FBXW7	0	22	22	0
SNV/INDEL_BCOR	0	23	23	0
SNV/INDEL_JAK2	0	23	23	0
SNV/INDEL_RAD51B	0	23	23	0
SNV/INDEL_MSH2	0	23	23	0
SNV/INDEL_KMT2A	0	22	22	0
SNV/INDEL_BLM	0	23	23	0
SNV/INDEL_SPOP	0	23	23	0
SNV/INDEL_NSD1	0	23	23	0
SNV/INDEL_CDH1	0	23	23	0
SNV/INDEL_PRKDC	0	23	23	0
SNV/INDEL_MAP2K4	0	22	22	0
SNV/INDEL_CDC73	0	23	23	0
SNV/INDEL_FUBP1	0	21	21	0
SNV/INDEL_TET2	0	23	23	0
SNV/INDEL_WRN	0	23	23	0
SNV/INDEL_RAD50	0	23	23	0
SNV/INDEL_BRIP1	0	23	23	0
SNV/INDEL_BARD1	0	23	23	0
SNV/INDEL_FANCC	0	23	23	0
SNV/INDEL_CYLD	0	23	23	0
SNV/INDEL_AKT3	1	22	23	0.0434783
SNV/INDEL_SF3B1	0	23	23	0
SNV/INDEL_JAK1	0	23	23	0
SNV/INDEL_WT1	0	22	22	0
SNV/INDEL_CHEK1	0	23	23	0
SNV/INDEL_DICER1	0	23	23	0
SNV/INDEL_RAF1	0	23	23	0
SNV/INDEL_AMER1	0	23	23	0
SNV/INDEL_CIC	0	23	23	0
SNV/INDEL_BMPR1A	0	23	23	0
SNV/INDEL_KRAS	0	23	23	0
SNV/INDEL_SMAD4	0	23	23	0
SNV/INDEL_STK11	0	23	23	0
SNV/INDEL_BCL9	0	23	23	0
SNV/INDEL_CDKN1B	0	23	23	0
SNV/INDEL_IDH2	0	22	22	0
SNV/INDEL_AKT1	0	23	23	0
SNV/INDEL_EGFR	0	23	23	0
SNV/INDEL_FLCN	0	23	23	0
SNV/INDEL_SUFU	0	23	23	0
CNA_FLT4	0	21	21	0
CNA_FGF3	0	20	20	0
CNA_CBFA2T3	0	14	14	0
CNA_TCF3	0	14	14	0
CNA_FGFR3	0	22	22	0
CNA_SOX10	0	22	22	0
CNA_FGFR4	0	23	23	0
CNA_MAP2K2	0	23	23	0
CNA_PDCD1	0	23	23	0
CNA_CIC	0	23	23	0
CNA_CD74	0	23	23	0
CNA_MNX1	0	13	13	0
CNA_BCL3	0	22	22	0
CNA_PER1	0	22	22	0
CNA_STK11	0	23	23	0
CNA_CCND1	0	23	23	0
CNA_TNFRSF14	0	23	23	0
CNA_GOPC	0	12	12	0
CNA_JAK3	0	23	23	0
CNA_PRDM16	0	12	12	0
CNA_MDM2	0	23	23	0
CNA_CRKL	0	23	23	0
CNA_MEN1	0	23	23	0
CNA_SMO	0	23	23	0
CNA_ELL	0	15	15	0
CNA_MLLT1	0	15	15	0
CNA_ASPSCR1	0	15	15	0
CNA_TLX1	0	15	15	0
CNA_TRAF7	0	15	15	0
CNA_LYL1	0	15	15	0
CNA_SH3GL1	0	15	15	0
CNA_ZNF703	0	15	15	0
CNA_ARFRP1	0	15	15	0
CNA_RARA	0	15	15	0
CNA_PAX5	0	17	17	0
CNA_JAK2	0	21	21	0
CNA_MEF2B	0	21	21	0
CNA_CASP8	0	23	23	0
CNA_FGF4	0	22	22	0
CNA_FGF19	0	22	22	0
CNA_CD274	0	23	23	0
CNA_HSP90AB1	0	23	23	0
CNA_PDCD1LG2	0	23	23	0
CNA_CARD11	0	22	22	0
CNA_NTRK1	0	22	22	0
CNA_KRAS	0	23	23	0
CNA_AKT2	0	23	23	0
CNA_CDKN1B	0	23	23	0
CNA_PRDM1	0	23	23	0
CNA_ERBB2	0	23	23	0
CNA_MAF	0	23	23	0
CNA_MCL1	0	23	23	0
CNA_IDH2	0	22	22	0
CNA_ERCC2	0	23	23	0
CNA_CCND3	0	23	23	0
CNA_MYC	0	23	23	0
CNA_CDK4	0	23	23	0
CNA_CD79A	0	23	23	0
CNA_CSF1R	0	23	23	0
CNA_KEAP1	0	23	23	0
CNA_PDGFRB	0	23	23	0
FUSION_MAML2	0	23	23	0
FUSION_ALK	0	23	23	0
FUSION_PRKCB	0	23	23	0
K. Somatic DNA mutations in the clear cell RCC only cohort. This table shows somatic mutations in pleural metastases.
	Clear cell RCC - Pleural
Biomarker	Pos	Neg	Total	% Pos
Genomic LOH (≥16%)	0	6	6	0
SNV/INDEL_VHL	10	0	10	1
SNV/INDEL_PBRM1	4	6	10	0.4
SNV/INDEL_SETD2	4	6	10	0.4
SNV/INDEL_KDM5C	2	6	8	0.25
SNV/INDEL_BAP1	0	8	8	0
SNV/INDEL_TERTpromoter	1	4	5	0.2
SNV/INDEL_TP53	1	8	9	0.111111
SNV/INDEL_PTEN	1	7	8	0.125
SNV/INDEL_MTOR	0	9	9	0
SNV/INDEL_PIK3CA	0	9	9	0
SNV/INDEL_TSC1	0	9	9	0
SNV/INDEL_PIK3CB	0	1	1	0
SNV/INDEL_ARID1A	0	10	10	0
SNV/INDEL_NF2	2	7	9	0.222222
SNV/INDEL_ATM	0	9	9	0
SNV/INDEL_KMT2C	0	9	9	0
SNV/INDEL_NFE2L2	0	8	8	0
SNV/INDEL_FAT1	0	5	5	0
SNV/INDEL_CHEK2	0	8	8	0
SNV/INDEL_ASXL1	0	7	7	0
SNV/INDEL_DNMT3A	0	9	9	0
SNV/INDEL_MLH1	0	9	9	0
SNV/INDEL_ARID2	0	8	8	0
SNV/INDEL_FANCA	0	9	9	0
SNV/INDEL_APC	0	9	9	0
SNV/INDEL_PMS2	0	3	3	0
SNV/INDEL_BRCA2	0	9	9	0
SNV/INDEL_NBN	0	9	9	0
SNV/INDEL_FH	0	9	9	0
SNV/INDEL_SPEN	0	9	9	0
SNV/INDEL_CDKN2A	0	10	10	0
SNV/INDEL_MUTYH	0	10	10	0
SNV/INDEL_SMARCB1	0	10	10	0
SNV/INDEL_HOXB13	0	6	6	0
SNV/INDEL_MSH6	0	9	9	0
SNV/INDEL_EP300	0	9	9	0
SNV/INDEL_SMARCA4	0	10	10	0
SNV/INDEL_ERCC2	0	10	10	0
SNV/INDEL_NF1	0	5	5	0
SNV/INDEL_MITF	0	8	8	0
SNV/INDEL_TSC2	0	9	9	0
SNV/INDEL_PIK3R1	0	8	8	0
SNV/INDEL_CREBBP	0	9	9	0
SNV/INDEL_KEAP1	0	10	10	0
SNV/INDEL_SDHA	0	5	5	0
SNV/INDEL_FANCM	0	5	5	0
SNV/INDEL_B2M	0	5	5	0
SNV/INDEL_FANCI	0	5	5	0
SNV/INDEL_MLH3	0	5	5	0
SNV/INDEL_TMEM127	0	6	6	0
SNV/INDEL_RAD51D	0	6	6	0
SNV/INDEL_KDM6A	0	8	8	0
SNV/INDEL_KMT2D	0	9	9	0
SNV/INDEL_FBXW7	0	8	8	0
SNV/INDEL_BCOR	0	9	9	0
SNV/INDEL_JAK2	0	9	9	0
SNV/INDEL_RAD51B	0	9	9	0
SNV/INDEL_MSH2	0	9	9	0
SNV/INDEL_KMT2A	0	9	9	0
SNV/INDEL_BLM	0	9	9	0
SNV/INDEL_SPOP	0	8	8	0
SNV/INDEL_NSD1	0	9	9	0
SNV/INDEL_CDH1	0	9	9	0
SNV/INDEL_PRKDC	0	8	8	0
SNV/INDEL_MAP2K4	0	8	8	0
SNV/INDEL_CDC73	0	9	9	0
SNV/INDEL_FUBP1	0	9	9	0
SNV/INDEL_TET2	0	9	9	0
SNV/INDEL_WRN	0	8	8	0
SNV/INDEL_RAD50	0	8	8	0
SNV/INDEL_BRIP1	0	8	8	0
SNV/INDEL_BARD1	0	8	8	0
SNV/INDEL_FANCC	0	9	9	0
SNV/INDEL_CYLD	0	9	9	0
SNV/INDEL_AKT3	0	9	9	0
SNV/INDEL_SF3B1	0	9	9	0
SNV/INDEL_JAK1	0	9	9	0
SNV/INDEL_WT1	0	8	8	0
SNV/INDEL_CHEK1	0	9	9	0
SNV/INDEL_DICER1	0	9	9	0
SNV/INDEL_RAF1	0	9	9	0
SNV/INDEL_AMER1	0	10	10	0
SNV/INDEL_CIC	0	10	10	0
SNV/INDEL_BMPR1A	0	9	9	0
SNV/INDEL_KRAS	0	9	9	0
SNV/INDEL_SMAD4	0	9	9	0
SNV/INDEL_STK11	0	10	10	0
SNV/INDEL_BCL9	0	9	9	0
SNV/INDEL_CDKN1B	0	10	10	0
SNV/INDEL_IDH2	0	10	10	0
SNV/INDEL_AKT1	0	10	10	0
SNV/INDEL_EGFR	0	9	9	0
SNV/INDEL_FLCN	0	10	10	0
SNV/INDEL_SUFU	0	10	10	0
CNA_FLT4	1	7	8	0.125
CNA_FGF3	1	8	9	0.111111
CNA_CBFA2T3	0	3	3	0
CNA_TCF3	0	3	3	0
CNA_FGFR3	1	7	8	0.125
CNA_SOX10	1	8	9	0.111111
CNA_FGFR4	1	9	10	0.1
CNA_MAP2K2	1	9	10	0.1
CNA_PDCD1	1	9	10	0.1
CNA_CIC	1	9	10	0.1
CNA_CD74	1	9	10	0.1
CNA_MNX1	0	3	3	0
CNA_BCL3	1	9	10	0.1
CNA_PER1	1	9	10	0.1
CNA_STK11	1	9	10	0.1
CNA_CCND1	1	9	10	0.1
CNA_TNFRSF14	1	9	10	0.1
CNA_GOPC	0	4	4	0
CNA_JAK3	1	9	10	0.1
CNA_PRDM16	0	2	2	0
CNA_MDM2	0	9	9	0
CNA_CRKL	0	10	10	0
CNA_MEN1	1	9	10	0.1
CNA_SMO	1	9	10	0.1
CNA_ELL	0	4	4	0
CNA_MLLT1	0	4	4	0
CNA_ASPSCR1	0	4	4	0
CNA_TLX1	0	4	4	0
CNA_TRAF7	0	4	4	0
CNA_LYL1	0	4	4	0
CNA_SH3GL1	0	4	4	0
CNA_ZNF703	0	4	4	0
CNA_ARFRP1	0	4	4	0
CNA_RARA	0	4	4	0
CNA_PAX5	0	8	8	0
CNA_JAK2	0	9	9	0
CNA_MEF2B	1	8	9	0.111111
CNA_CASP8	0	9	9	0
CNA_FGF4	1	7	8	0.125
CNA_FGF19	1	9	10	0.1
CNA_CD274	0	9	9	0
CNA_HSP90AB1	0	9	9	0
CNA_PDCD1LG2	0	9	9	0
CNA_CARD11	0	10	10	0
CNA_NTRK1	1	9	10	0.1
CNA_KRAS	0	9	9	0
CNA_AKT2	1	9	10	0.1
CNA_CDKN1B	0	10	10	0
CNA_PRDM1	0	9	9	0
CNA_ERBB2	1	9	10	0.1
CNA_MAF	0	9	9	0
CNA_MCL1	0	10	10	0
CNA_IDH2	1	9	10	0.1
CNA_ERCC2	1	9	10	0.1
CNA_CCND3	0	10	10	0
CNA_MYC	0	10	10	0
CNA_CDK4	0	10	10	0
CNA_CD79A	1	9	10	0.1
CNA_CSF1R	1	9	10	0.1
CNA_KEAP1	1	9	10	0.1
CNA_PDGFRB	0	10	10	0
FUSION_MAML2	0	10	10	0
FUSION_ALK	0	10	10	0
FUSION_PRKCB	0	10	10	0
L. Somatic DNA mutations in the clear cell RCC only cohort. This table shows somatic mutations in skin metastases.
	Clear cell RCC - Skin
Biomarker	Pos	Neg	Total	% Pos
Genomic LOH (≥16%)	0	2	2	0
SNV/INDEL_VHL	9	1	10	0.9
SNV/INDEL_PBRM1	6	4	10	0.6
SNV/INDEL_SETD2	1	9	10	0.1
SNV/INDEL_KDM5C	0	6	6	0
SNV/INDEL_BAP1	2	7	9	0.222222
SNV/INDEL_TERTpromoter	1	2	3	0.333333
SNV/INDEL_TP53	0	10	10	0
SNV/INDEL_PTEN	1	9	10	0.1
SNV/INDEL_MTOR	0	10	10	0
SNV/INDEL_PIK3CA	0	10	10	0
SNV/INDEL_TSC1	1	9	10	0.1
SNV/INDEL_PIK3CB	0	1	1	0
SNV/INDEL_ARID1A	1	9	10	0.1
SNV/INDEL_NF2	1	9	10	0.1
SNV/INDEL_ATM	0	10	10	0
SNV/INDEL_KMT2C	0	10	10	0
SNV/INDEL_NFE2L2	0	10	10	0
SNV/INDEL_FAT1	0	2	2	0
SNV/INDEL_CHEK2	1	9	10	0.1
SNV/INDEL_ASXL1	0	2	2	0
SNV/INDEL_DNMT3A	0	7	7	0
SNV/INDEL_MLH1	0	10	10	0
SNV/INDEL_ARID2	0	10	10	0
SNV/INDEL_FANCA	0	10	10	0
SNV/INDEL_APC	0	10	10	0
SNV/INDEL_PMS2	0	7	7	0
SNV/INDEL_BRCA2	0	10	10	0
SNV/INDEL_NBN	0	10	10	0
SNV/INDEL_FH	0	10	10	0
SNV/INDEL_SPEN	0	10	10	0
SNV/INDEL_CDKN2A	0	10	10	0
SNV/INDEL_MUTYH	2	8	10	0.2
SNV/INDEL_SMARCB1	1	9	10	0.1
SNV/INDEL_HOXB13	0	2	2	0
SNV/INDEL_MSH6	0	10	10	0
SNV/INDEL_EP300	0	10	10	0
SNV/INDEL_SMARCA4	0	10	10	0
SNV/INDEL_ERCC2	0	10	10	0
SNV/INDEL_NF1	0	3	3	0
SNV/INDEL_MITF	0	10	10	0
SNV/INDEL_TSC2	0	10	10	0
SNV/INDEL_PIK3R1	0	10	10	0
SNV/INDEL_CREBBP	0	10	10	0
SNV/INDEL_KEAP1	0	10	10	0
SNV/INDEL_SDHA	0	2	2	0
SNV/INDEL_FANCM	0	2	2	0
SNV/INDEL_B2M	0	2	2	0
SNV/INDEL_FANCI	0	2	2	0
SNV/INDEL_MLH3	0	2	2	0
SNV/INDEL_TMEM127	0	2	2	0
SNV/INDEL_RAD51D	0	2	2	0
SNV/INDEL_KDM6A	0	10	10	0
SNV/INDEL_KMT2D	0	9	9	0
SNV/INDEL_FBXW7	0	10	10	0
SNV/INDEL_BCOR	0	10	10	0
SNV/INDEL_JAK2	0	10	10	0
SNV/INDEL_RAD51B	0	10	10	0
SNV/INDEL_MSH2	0	10	10	0
SNV/INDEL_KMT2A	0	10	10	0
SNV/INDEL_BLM	0	10	10	0
SNV/INDEL_SPOP	0	10	10	0
SNV/INDEL_NSD1	0	10	10	0
SNV/INDEL_CDH1	0	10	10	0
SNV/INDEL_PRKDC	0	9	9	0
SNV/INDEL_MAP2K4	0	10	10	0
SNV/INDEL_CDC73	0	10	10	0
SNV/INDEL_FUBP1	0	10	10	0
SNV/INDEL_TET2	0	10	10	0
SNV/INDEL_WRN	0	10	10	0
SNV/INDEL_RAD50	0	10	10	0
SNV/INDEL_BRIP1	0	10	10	0
SNV/INDEL_BARD1	0	10	10	0
SNV/INDEL_FANCC	0	10	10	0
SNV/INDEL_CYLD	0	10	10	0
SNV/INDEL_AKT3	0	10	10	0
SNV/INDEL_SF3B1	0	10	10	0
SNV/INDEL_JAK1	0	10	10	0
SNV/INDEL_WT1	0	10	10	0
SNV/INDEL_CHEK1	0	10	10	0
SNV/INDEL_DICER1	0	10	10	0
SNV/INDEL_RAF1	0	10	10	0
SNV/INDEL_AMER1	0	10	10	0
SNV/INDEL_CIC	0	10	10	0
SNV/INDEL_BMPR1A	1	9	10	0.1
SNV/INDEL_KRAS	0	10	10	0
SNV/INDEL_SMAD4	0	10	10	0
SNV/INDEL_STK11	0	10	10	0
SNV/INDEL_BCL9	0	10	10	0
SNV/INDEL_CDKN1B	0	10	10	0
SNV/INDEL_IDH2	0	10	10	0
SNV/INDEL_AKT1	0	10	10	0
SNV/INDEL_EGFR	0	10	10	0
SNV/INDEL_FLCN	0	10	10	0
SNV/INDEL_SUFU	0	10	10	0
CNA_FLT4	0	10	10	0
CNA_FGF3	0	9	9	0
CNA_CBFA2T3	0	7	7	0
CNA_TCF3	0	7	7	0
CNA_FGFR3	0	10	10	0
CNA_SOX10	0	10	10	0
CNA_FGFR4	0	10	10	0
CNA_MAP2K2	0	10	10	0
CNA_PDCD1	0	10	10	0
CNA_CIC	0	10	10	0
CNA_CD74	0	10	10	0
CNA_MNX1	0	8	8	0
CNA_BCL3	0	10	10	0
CNA_PER1	0	10	10	0
CNA_STK11	0	10	10	0
CNA_CCND1	0	10	10	0
CNA_TNFRSF14	0	10	10	0
CNA_GOPC	0	7	7	0
CNA_JAK3	0	10	10	0
CNA_PRDM16	0	7	7	0
CNA_MDM2	0	10	10	0
CNA_CRKL	0	10	10	0
CNA_MEN1	0	10	10	0
CNA_SMO	0	10	10	0
CNA_ELL	0	8	8	0
CNA_MLLT1	0	8	8	0
CNA_ASPSCR1	0	8	8	0
CNA_TLX1	0	8	8	0
CNA_TRAF7	0	8	8	0
CNA_LYL1	0	8	8	0
CNA_SH3GL1	0	8	8	0
CNA_ZNF703	0	8	8	0
CNA_ARFRP1	0	8	8	0
CNA_RARA	0	8	8	0
CNA_PAX5	0	9	9	0
CNA_JAK2	0	10	10	0
CNA_MEF2B	0	10	10	0
CNA_CASP8	0	10	10	0
CNA_FGF4	0	10	10	0
CNA_FGF19	0	10	10	0
CNA_CD274	0	10	10	0
CNA_HSP90AB1	0	10	10	0
CNA_PDCD1LG2	0	10	10	0
CNA_CARD11	0	10	10	0
CNA_NTRK1	0	10	10	0
CNA_KRAS	0	10	10	0
CNA_AKT2	0	10	10	0
CNA_CDKN1B	0	10	10	0
CNA_PRDM1	0	10	10	0
CNA_ERBB2	0	10	10	0
CNA_MAF	0	10	10	0
CNA_MCL1	0	10	10	0
CNA_IDH2	0	10	10	0
CNA_ERCC2	0	10	10	0
CNA_CCND3	0	10	10	0
CNA_MYC	0	10	10	0
CNA_CDK4	0	10	10	0
CNA_CD79A	0	10	10	0
CNA_CSF1R	0	10	10	0
CNA_KEAP1	0	10	10	0
CNA_PDGFRB	0	10	10	0
FUSION_MAML2	0	10	10	0
FUSION_ALK	0	10	10	0
FUSION_PRKCB	0	10	10	0
M. Somatic DNA mutations in the clear cell RCC only cohort. This table shows somatic mutations in soft tissue metastases.
	Clear cell RCC - Soft tissue
Biomarker	Pos	Neg	Total	% Pos
Genomic LOH (≥16%)	1	15	16	0.0625
SNV/INDEL_VHL	22	7	29	0.758621
SNV/INDEL_PBRM1	11	18	29	0.37931
SNV/INDEL_SETD2	6	22	28	0.214286
SNV/INDEL_KDM5C	5	21	26	0.192308
SNV/INDEL_BAP1	3	24	27	0.111111
SNV/INDEL_TERTpromoter	1	7	8	0.125
SNV/INDEL_TP53	4	23	27	0.148148
SNV/INDEL_PTEN	3	26	29	0.103448
SNV/INDEL_MTOR	0	29	29	0
SNV/INDEL_PIK3CA	2	27	29	0.0689655
SNV/INDEL_TSC1	0	29	29	0
SNV/INDEL_PIK3CB	1	3	4	0.25
SNV/INDEL_ARID1A	0	29	29	0
SNV/INDEL_NF2	0	29	29	0
SNV/INDEL_ATM	1	28	29	0.0344828
SNV/INDEL_KMT2C	0	27	27	0
SNV/INDEL_NFE2L2	0	23	23	0
SNV/INDEL_FAT1	2	14	16	0.125
SNV/INDEL_CHEK2	2	27	29	0.0689655
SNV/INDEL_ASXL1	0	16	16	0
SNV/INDEL_DNMT3A	0	25	25	0
SNV/INDEL_MLH1	0	29	29	0
SNV/INDEL_ARID2	0	29	29	0
SNV/INDEL_FANCA	1	28	29	0.0344828
SNV/INDEL_APC	0	29	29	0
SNV/INDEL_PMS2	0	24	24	0
SNV/INDEL_BRCA2	0	29	29	0
SNV/INDEL_NBN	1	28	29	0.0344828
SNV/INDEL_FH	0	29	29	0
SNV/INDEL_SPEN	0	29	29	0
SNV/INDEL_CDKN2A	0	29	29	0
SNV/INDEL_MUTYH	0	29	29	0
SNV/INDEL_SMARCB1	0	29	29	0
SNV/INDEL_HOXB13	0	16	16	0
SNV/INDEL_MSH6	0	29	29	0
SNV/INDEL_EP300	0	29	29	0
SNV/INDEL_SMARCA4	1	28	29	0.0344828
SNV/INDEL_ERCC2	0	28	28	0
SNV/INDEL_NF1	0	17	17	0
SNV/INDEL_MITF	1	28	29	0.0344828
SNV/INDEL_TSC2	1	26	27	0.037037
SNV/INDEL_PIK3R1	0	29	29	0
SNV/INDEL_CREBBP	1	28	29	0.0344828
SNV/INDEL_KEAP1	1	28	29	0.0344828
SNV/INDEL_SDHA	0	13	13	0
SNV/INDEL_FANCM	1	15	16	0.0625
SNV/INDEL_B2M	0	16	16	0
SNV/INDEL_FANCI	0	16	16	0
SNV/INDEL_MLH3	0	16	16	0
SNV/INDEL_TMEM127	0	16	16	0
[truncated: 108 more rows]

## Sheet: Supp Table 2
Supplementary Table 2. Biomarker prevalence by specimen site among Non-clear cell RCC. (related to Figure 3)
Note: SNV/INDEL = single nucleotide variant, insertion/deletion; CNA = copy number amplification (≥6 copies); FUSION = fusion transcript detected by whole transcriptome sequencing.
A. Somatic DNA mutations in the non-clear cell RCC only cohort. This table shows somatic mutations in the entire non-clear cell cohort (primary and metastatic sites).
	Non-clear cell RCC - Overall
Biomarker	Pos	Neg	Total	% Pos
Genomic LOH (≥16%)	3	60	63	0.047619
SNV/INDEL_TERTpromoter	7	29	36	0.194444
SNV/INDEL_TP53	22	122	144	0.152778
SNV/INDEL_SETD2	15	131	146	0.10274
SNV/INDEL_NFE2L2	9	119	128	0.0703125
SNV/INDEL_VHL	10	139	149	0.0671141
SNV/INDEL_ARID1A	10	139	149	0.0671141
SNV/INDEL_NF2	10	139	149	0.0671141
SNV/INDEL_BAP1	9	138	147	0.0612245
SNV/INDEL_PBRM1	8	139	147	0.0544218
SNV/INDEL_PTEN	7	139	146	0.0479452
SNV/INDEL_KDM6A	5	132	137	0.0364964
SNV/INDEL_RB1	4	107	111	0.036036
SNV/INDEL_FH	5	142	147	0.0340136
SNV/INDEL_CDKN2A	4	142	146	0.0273973
SNV/INDEL_SMARCB1	4	145	149	0.0268456
SNV/INDEL_DNMT3A	3	113	116	0.0258621
SNV/INDEL_KMT2C	3	126	129	0.0232558
SNV/INDEL_KMT2D	3	138	141	0.0212766
SNV/INDEL_FBXW7	3	140	143	0.020979
SNV/INDEL_CHEK2	3	142	145	0.0206897
SNV/INDEL_PIK3CA	3	146	149	0.0201342
SNV/INDEL_MET	3	146	149	0.0201342
SNV/INDEL_SDHA	1	51	52	0.0192308
SNV/INDEL_LZTR1	1	61	62	0.016129
SNV/INDEL_HOXB13	1	62	63	0.015873
SNV/INDEL_B2M	1	62	63	0.015873
SNV/INDEL_ASXL1	1	72	73	0.0136986
SNV/INDEL_BRCA2	2	145	147	0.0136054
SNV/INDEL_MSH6	2	145	147	0.0136054
SNV/INDEL_EP300	2	145	147	0.0136054
SNV/INDEL_CREBBP	2	145	147	0.0136054
SNV/INDEL_MLH1	2	146	148	0.0135135
SNV/INDEL_TSC1	2	147	149	0.0134228
SNV/INDEL_MUTYH	2	147	149	0.0134228
SNV/INDEL_BRAF	2	147	149	0.0134228
SNV/INDEL_CDC73	1	134	135	0.00740741
SNV/INDEL_MAP3K1	1	136	137	0.00729927
SNV/INDEL_KMT2A	1	144	145	0.00689655
SNV/INDEL_ARID2	1	146	147	0.00680272
SNV/INDEL_NBN	1	146	147	0.00680272
SNV/INDEL_WRN	1	146	147	0.00680272
SNV/INDEL_NSD1	1	147	148	0.00675676
SNV/INDEL_AMER1	1	147	148	0.00675676
SNV/INDEL_BRCA1	1	147	148	0.00675676
SNV/INDEL_SDHB	1	147	148	0.00675676
SNV/INDEL_SPEN	1	148	149	0.00671141
SNV/INDEL_SMARCA4	1	148	149	0.00671141
SNV/INDEL_ERCC2	1	148	149	0.00671141
SNV/INDEL_SF3B1	1	148	149	0.00671141
SNV/INDEL_KRAS	1	148	149	0.00671141
SNV/INDEL_BCL9	1	148	149	0.00671141
SNV/INDEL_FLCN	1	148	149	0.00671141
SNV/INDEL_POT1	1	148	149	0.00671141
SNV/INDEL_U2AF1	1	148	149	0.00671141
SNV/INDEL_MEN1	1	148	149	0.00671141
CNA_TFEB	3	80	83	0.0361446
CNA_HSP90AB1	4	140	144	0.0277778
CNA_CCND3	4	142	146	0.0273973
CNA_FIP1L1	2	81	83	0.0240964
CNA_PDGFRA	2	144	146	0.0136986
CNA_PRDM16	1	74	75	0.0133333
CNA_CYP2D6	1	75	76	0.0131579
CNA_MNX1	1	78	79	0.0126582
CNA_HGF	1	80	81	0.0123457
CNA_HNRNPA2B1	1	83	84	0.0119048
CNA_XPO1	1	83	84	0.0119048
CNA_HMGA2	1	128	129	0.00775194
CNA_CHIC2	1	134	135	0.00740741
CNA_FANCL	1	136	137	0.00729927
CNA_FLT4	1	137	138	0.00724638
CNA_FGFR4	1	144	145	0.00689655
CNA_MDM2	1	144	145	0.00689655
CNA_CDKN1B	1	144	145	0.00689655
CNA_CCND1	1	145	146	0.00684932
CNA_MET	1	145	146	0.00684932
CNA_EZH2	1	145	146	0.00684932
CNA_KIAA1549	1	145	146	0.00684932
CNA_NFKBIA	1	145	146	0.00684932
CNA_PTPN11	1	145	146	0.00684932
CNA_CREB3L2	1	145	146	0.00684932
CNA_CCND2	1	145	146	0.00684932
CNA_PIM1	1	145	146	0.00684932
CNA_SDC4	1	145	146	0.00684932
FUSION_TFE3	7	142	148	0.0405405
FUSION_MET	1	147	148	0.00675676
FUSION_TFEB	1	147	148	0.00675676
FUSION_TERT	1	147	148	0.00675676
B. Somatic DNA mutations in the non-clear cell RCC only cohort. This table shows somatic mutations in primary kidney tumors.
	Non-clear cell RCC - Kidney
Biomarker	Pos	Neg	Total	% Pos
Genomic LOH (≥16%)	1	35	36	0.0277778
SNV/INDEL_TERTpromoter	4	19	23	0.173913
SNV/INDEL_TP53	11	73	84	0.130952
SNV/INDEL_SETD2	10	76	86	0.116279
SNV/INDEL_NFE2L2	6	72	78	0.0769231
SNV/INDEL_VHL	7	81	88	0.0795455
SNV/INDEL_ARID1A	7	81	88	0.0795455
SNV/INDEL_NF2	5	83	88	0.0568182
SNV/INDEL_BAP1	7	79	86	0.0813953
SNV/INDEL_PBRM1	6	81	87	0.0689655
SNV/INDEL_PTEN	3	82	85	0.0352941
SNV/INDEL_KDM6A	3	79	82	0.0365854
SNV/INDEL_RB1	2	61	63	0.031746
SNV/INDEL_FH	4	83	87	0.045977
SNV/INDEL_CDKN2A	3	82	85	0.0352941
SNV/INDEL_SMARCB1	1	87	88	0.0113636
SNV/INDEL_DNMT3A	1	68	69	0.0144928
SNV/INDEL_KMT2C	1	74	75	0.0133333
SNV/INDEL_KMT2D	1	82	83	0.0120482
SNV/INDEL_FBXW7	3	82	85	0.0352941
SNV/INDEL_CHEK2	3	83	86	0.0348837
SNV/INDEL_PIK3CA	2	86	88	0.0227273
SNV/INDEL_MET	2	86	88	0.0227273
SNV/INDEL_SDHA	0	30	30	0
SNV/INDEL_LZTR1	1	34	35	0.0285714
SNV/INDEL_HOXB13	1	35	36	0.0277778
SNV/INDEL_B2M	0	36	36	0
SNV/INDEL_ASXL1	0	38	38	0
SNV/INDEL_BRCA2	0	86	86	0
SNV/INDEL_MSH6	1	85	86	0.0116279
SNV/INDEL_EP300	1	86	87	0.0114943
SNV/INDEL_CREBBP	1	85	86	0.0116279
SNV/INDEL_MLH1	1	86	87	0.0114943
SNV/INDEL_TSC1	2	86	88	0.0227273
SNV/INDEL_MUTYH	0	88	88	0
SNV/INDEL_BRAF	1	87	88	0.0113636
SNV/INDEL_CDC73	0	80	80	0
SNV/INDEL_MAP3K1	0	78	78	0
SNV/INDEL_KMT2A	1	83	84	0.0119048
SNV/INDEL_ARID2	0	86	86	0
SNV/INDEL_NBN	1	86	87	0.0114943
SNV/INDEL_WRN	1	85	86	0.0116279
SNV/INDEL_NSD1	1	86	87	0.0114943
SNV/INDEL_AMER1	1	86	87	0.0114943
SNV/INDEL_BRCA1	1	86	87	0.0114943
SNV/INDEL_SDHB	0	87	87	0
SNV/INDEL_SPEN	1	87	88	0.0113636
SNV/INDEL_SMARCA4	1	87	88	0.0113636
SNV/INDEL_ERCC2	0	88	88	0
SNV/INDEL_SF3B1	1	87	88	0.0113636
SNV/INDEL_KRAS	0	88	88	0
SNV/INDEL_BCL9	0	88	88	0
SNV/INDEL_FLCN	1	87	88	0.0113636
SNV/INDEL_POT1	0	88	88	0
SNV/INDEL_U2AF1	1	87	88	0.0113636
SNV/INDEL_MEN1	1	87	88	0.0113636
CNA_TFEB	2	49	51	0.0392157
CNA_HSP90AB1	3	83	86	0.0348837
CNA_CCND3	3	84	87	0.0344828
CNA_FIP1L1	2	49	51	0.0392157
CNA_PDGFRA	2	85	87	0.0229885
CNA_PRDM16	1	45	46	0.0217391
CNA_CYP2D6	1	45	46	0.0217391
CNA_MNX1	0	47	47	0
CNA_HGF	1	48	49	0.0204082
CNA_HNRNPA2B1	1	50	51	0.0196078
CNA_XPO1	1	50	51	0.0196078
CNA_HMGA2	0	76	76	0
CNA_CHIC2	1	80	81	0.0123457
CNA_FANCL	1	80	81	0.0123457
CNA_FLT4	1	80	81	0.0123457
CNA_FGFR4	1	86	87	0.0114943
CNA_MDM2	1	85	86	0.0116279
CNA_CDKN1B	1	85	86	0.0116279
CNA_CCND1	1	86	87	0.0114943
CNA_MET	0	87	87	0
CNA_EZH2	0	87	87	0
CNA_KIAA1549	0	87	87	0
CNA_NFKBIA	1	86	87	0.0114943
CNA_PTPN11	1	86	87	0.0114943
CNA_CREB3L2	0	87	87	0
CNA_CCND2	1	86	87	0.0114943
CNA_PIM1	1	86	87	0.0114943
CNA_SDC4	0	87	87	0
FUSION_TFE3	6	83	88	0.0568182
FUSION_MET	1	87	88	0.0113636
FUSION_TFEB	0	88	88	0
FUSION_TERT	0	88	88	0
C. Somatic DNA mutations in the non-clear cell RCC only cohort. This table shows somatic mutations in bone metastases.
	Non-clear cell RCC - Bone
Biomarker	Pos	Neg	Total	% Pos
Genomic LOH (≥16%)	1	1	2	0.5
SNV/INDEL_TERTpromoter	0	1	1	0
SNV/INDEL_TP53	1	3	4	0.25
SNV/INDEL_SETD2	0	3	3	0
SNV/INDEL_NFE2L2	0	3	3	0
SNV/INDEL_VHL	0	4	4	0
SNV/INDEL_ARID1A	0	4	4	0
SNV/INDEL_NF2	1	3	4	0.25
SNV/INDEL_BAP1	0	4	4	0
SNV/INDEL_PBRM1	0	3	3	0
SNV/INDEL_PTEN	0	4	4	0
SNV/INDEL_KDM6A	0	3	3	0
SNV/INDEL_RB1	0	3	3	0
SNV/INDEL_FH	0	4	4	0
SNV/INDEL_CDKN2A	0	4	4	0
SNV/INDEL_SMARCB1	0	4	4	0
SNV/INDEL_DNMT3A	0	4	4	0
SNV/INDEL_KMT2C	0	2	2	0
SNV/INDEL_KMT2D	0	4	4	0
SNV/INDEL_FBXW7	0	3	3	0
SNV/INDEL_CHEK2	0	3	3	0
SNV/INDEL_PIK3CA	0	4	4	0
SNV/INDEL_MET	0	4	4	0
SNV/INDEL_SDHA	1	1	2	0.5
SNV/INDEL_LZTR1	0	2	2	0
SNV/INDEL_HOXB13	0	2	2	0
SNV/INDEL_B2M	0	2	2	0
SNV/INDEL_ASXL1	0	3	3	0
SNV/INDEL_BRCA2	0	4	4	0
SNV/INDEL_MSH6	0	4	4	0
SNV/INDEL_EP300	0	3	3	0
SNV/INDEL_CREBBP	0	4	4	0
SNV/INDEL_MLH1	0	4	4	0
SNV/INDEL_TSC1	0	4	4	0
SNV/INDEL_MUTYH	0	4	4	0
SNV/INDEL_BRAF	0	4	4	0
SNV/INDEL_CDC73	0	3	3	0
SNV/INDEL_MAP3K1	0	4	4	0
SNV/INDEL_KMT2A	0	4	4	0
SNV/INDEL_ARID2	0	4	4	0
SNV/INDEL_NBN	0	3	3	0
SNV/INDEL_WRN	0	4	4	0
SNV/INDEL_NSD1	0	4	4	0
SNV/INDEL_AMER1	0	4	4	0
SNV/INDEL_BRCA1	0	4	4	0
SNV/INDEL_SDHB	0	4	4	0
SNV/INDEL_SPEN	0	4	4	0
SNV/INDEL_SMARCA4	0	4	4	0
SNV/INDEL_ERCC2	0	4	4	0
SNV/INDEL_SF3B1	0	4	4	0
SNV/INDEL_KRAS	0	4	4	0
SNV/INDEL_BCL9	0	4	4	0
SNV/INDEL_FLCN	0	4	4	0
SNV/INDEL_POT1	1	3	4	0.25
SNV/INDEL_U2AF1	0	4	4	0
SNV/INDEL_MEN1	0	4	4	0
CNA_TFEB	0	2	2	0
CNA_HSP90AB1	0	4	4	0
CNA_CCND3	0	4	4	0
CNA_FIP1L1	0	1	1	0
CNA_PDGFRA	0	4	4	0
CNA_PRDM16	0	2	2	0
CNA_CYP2D6	0	2	2	0
CNA_MNX1	0	2	2	0
CNA_HGF	0	1	1	0
CNA_HNRNPA2B1	0	2	2	0
CNA_XPO1	0	2	2	0
CNA_HMGA2	0	3	3	0
CNA_CHIC2	0	2	2	0
CNA_FANCL	0	3	3	0
CNA_FLT4	0	4	4	0
CNA_FGFR4	0	4	4	0
CNA_MDM2	0	4	4	0
CNA_CDKN1B	0	4	4	0
CNA_CCND1	0	4	4	0
CNA_MET	0	4	4	0
CNA_EZH2	0	4	4	0
CNA_KIAA1549	0	4	4	0
CNA_NFKBIA	0	4	4	0
CNA_PTPN11	0	4	4	0
CNA_CREB3L2	0	4	4	0
CNA_CCND2	0	4	4	0
CNA_PIM1	0	4	4	0
CNA_SDC4	1	3	4	0.25
FUSION_TFE3	0	3	3	0
FUSION_MET	0	3	3	0
FUSION_TFEB	0	3	3	0
FUSION_TERT	0	3	3	0
D. Somatic DNA mutations in the non-clear cell RCC only cohort. This table shows somatic mutations in central nervous system (CNS) metastases.
	Non-clear cell RCC - CNS
Biomarker	Pos	Neg	Total	% Pos
Genomic LOH (≥16%)	0	3	3	0
SNV/INDEL_TERTpromoter	0	0	0	N/A
SNV/INDEL_TP53	2	2	4	0.5
SNV/INDEL_SETD2	0	4	4	0
SNV/INDEL_NFE2L2	0	2	2	0
SNV/INDEL_VHL	0	4	4	0
SNV/INDEL_ARID1A	0	4	4	0
SNV/INDEL_NF2	2	2	4	0.5
SNV/INDEL_BAP1	0	4	4	0
SNV/INDEL_PBRM1	0	4	4	0
SNV/INDEL_PTEN	1	3	4	0.25
SNV/INDEL_KDM6A	1	3	4	0.25
SNV/INDEL_RB1	1	2	3	0.333333
SNV/INDEL_FH	0	4	4	0
SNV/INDEL_CDKN2A	1	3	4	0.25
SNV/INDEL_SMARCB1	0	4	4	0
SNV/INDEL_DNMT3A	0	4	4	0
SNV/INDEL_KMT2C	1	3	4	0.25
SNV/INDEL_KMT2D	1	3	4	0.25
SNV/INDEL_FBXW7	0	4	4	0
SNV/INDEL_CHEK2	0	4	4	0
SNV/INDEL_PIK3CA	0	4	4	0
SNV/INDEL_MET	0	4	4	0
SNV/INDEL_SDHA	0	3	3	0
SNV/INDEL_LZTR1	0	3	3	0
SNV/INDEL_HOXB13	0	3	3	0
SNV/INDEL_B2M	0	3	3	0
SNV/INDEL_ASXL1	0	3	3	0
SNV/INDEL_BRCA2	0	4	4	0
SNV/INDEL_MSH6	1	3	4	0.25
SNV/INDEL_EP300	0	4	4	0
SNV/INDEL_CREBBP	0	4	4	0
SNV/INDEL_MLH1	0	4	4	0
SNV/INDEL_TSC1	0	4	4	0
SNV/INDEL_MUTYH	0	4	4	0
SNV/INDEL_BRAF	0	4	4	0
SNV/INDEL_CDC73	0	4	4	0
SNV/INDEL_MAP3K1	0	4	4	0
SNV/INDEL_KMT2A	0	4	4	0
SNV/INDEL_ARID2	0	4	4	0
SNV/INDEL_NBN	0	4	4	0
SNV/INDEL_WRN	0	4	4	0
SNV/INDEL_NSD1	0	4	4	0
SNV/INDEL_AMER1	0	4	4	0
SNV/INDEL_BRCA1	0	4	4	0
SNV/INDEL_SDHB	0	4	4	0
SNV/INDEL_SPEN	0	4	4	0
SNV/INDEL_SMARCA4	0	4	4	0
SNV/INDEL_ERCC2	0	4	4	0
SNV/INDEL_SF3B1	0	4	4	0
SNV/INDEL_KRAS	1	3	4	0.25
SNV/INDEL_BCL9	0	4	4	0
SNV/INDEL_FLCN	0	4	4	0
SNV/INDEL_POT1	0	4	4	0
SNV/INDEL_U2AF1	0	4	4	0
SNV/INDEL_MEN1	0	4	4	0
CNA_TFEB	0	1	1	0
CNA_HSP90AB1	0	4	4	0
CNA_CCND3	0	4	4	0
CNA_FIP1L1	0	1	1	0
CNA_PDGFRA	0	4	4	0
CNA_PRDM16	0	1	1	0
CNA_CYP2D6	0	1	1	0
CNA_MNX1	0	1	1	0
CNA_HGF	0	1	1	0
CNA_HNRNPA2B1	0	1	1	0
CNA_XPO1	0	1	1	0
CNA_HMGA2	0	4	4	0
CNA_CHIC2	0	4	4	0
CNA_FANCL	0	4	4	0
CNA_FLT4	0	4	4	0
CNA_FGFR4	0	4	4	0
CNA_MDM2	0	4	4	0
CNA_CDKN1B	0	4	4	0
CNA_CCND1	0	4	4	0
CNA_MET	0	4	4	0
CNA_EZH2	0	4	4	0
CNA_KIAA1549	0	4	4	0
CNA_NFKBIA	0	4	4	0
CNA_PTPN11	0	4	4	0
CNA_CREB3L2	0	4	4	0
CNA_CCND2	0	4	4	0
CNA_PIM1	0	4	4	0
CNA_SDC4	0	4	4	0
FUSION_TFE3	0	4	4	0
FUSION_MET	0	4	4	0
FUSION_TFEB	0	4	4	0
FUSION_TERT	0	4	4	0
E. Somatic DNA mutations in the non-clear cell RCC only cohort. This table shows somatic mutations in endocrine metastases.
	Non-clear cell RCC - Endocrine
Biomarker	Pos	Neg	Total	% Pos
Genomic LOH (≥16%)	0	0	0	N/A
SNV/INDEL_TERTpromoter	0	0	0	N/A
SNV/INDEL_TP53	1	0	1	1
SNV/INDEL_SETD2	1	0	1	1
SNV/INDEL_NFE2L2	0	1	1	0
SNV/INDEL_VHL	0	1	1	0
SNV/INDEL_ARID1A	1	0	1	1
SNV/INDEL_NF2	1	0	1	1
SNV/INDEL_BAP1	0	1	1	0
SNV/INDEL_PBRM1	0	1	1	0
SNV/INDEL_PTEN	0	1	1	0
SNV/INDEL_KDM6A	0	1	1	0
SNV/INDEL_RB1	0	1	1	0
SNV/INDEL_FH	0	1	1	0
SNV/INDEL_CDKN2A	0	1	1	0
SNV/INDEL_SMARCB1	0	1	1	0
SNV/INDEL_DNMT3A	1	0	1	1
SNV/INDEL_KMT2C	0	1	1	0
SNV/INDEL_KMT2D	0	1	1	0
SNV/INDEL_FBXW7	0	1	1	0
SNV/INDEL_CHEK2	0	1	1	0
SNV/INDEL_PIK3CA	0	1	1	0
SNV/INDEL_MET	0	1	1	0
SNV/INDEL_SDHA	0	0	0	N/A
SNV/INDEL_LZTR1	0	0	0	N/A
SNV/INDEL_HOXB13	0	0	0	N/A
SNV/INDEL_B2M	0	0	0	N/A
SNV/INDEL_ASXL1	1	0	1	1
SNV/INDEL_BRCA2	0	1	1	0
SNV/INDEL_MSH6	0	1	1	0
SNV/INDEL_EP300	0	1	1	0
SNV/INDEL_CREBBP	0	1	1	0
SNV/INDEL_MLH1	1	0	1	1
SNV/INDEL_TSC1	0	1	1	0
SNV/INDEL_MUTYH	1	0	1	1
SNV/INDEL_BRAF	0	1	1	0
SNV/INDEL_CDC73	0	1	1	0
SNV/INDEL_MAP3K1	0	1	1	0
SNV/INDEL_KMT2A	0	1	1	0
SNV/INDEL_ARID2	0	1	1	0
SNV/INDEL_NBN	0	1	1	0
SNV/INDEL_WRN	0	1	1	0
SNV/INDEL_NSD1	0	1	1	0
SNV/INDEL_AMER1	0	1	1	0
SNV/INDEL_BRCA1	0	1	1	0
SNV/INDEL_SDHB	0	1	1	0
SNV/INDEL_SPEN	0	1	1	0
SNV/INDEL_SMARCA4	0	1	1	0
SNV/INDEL_ERCC2	0	1	1	0
SNV/INDEL_SF3B1	0	1	1	0
SNV/INDEL_KRAS	0	1	1	0
SNV/INDEL_BCL9	1	0	1	1
SNV/INDEL_FLCN	0	1	1	0
SNV/INDEL_POT1	0	1	1	0
SNV/INDEL_U2AF1	0	1	1	0
SNV/INDEL_MEN1	0	1	1	0
CNA_TFEB	0	1	1	0
CNA_HSP90AB1	0	1	1	0
CNA_CCND3	0	1	1	0
CNA_FIP1L1	0	1	1	0
CNA_PDGFRA	0	1	1	0
CNA_PRDM16	0	1	1	0
CNA_CYP2D6	0	1	1	0
CNA_MNX1	0	1	1	0
CNA_HGF	0	1	1	0
CNA_HNRNPA2B1	0	1	1	0
CNA_XPO1	0	1	1	0
CNA_HMGA2	0	1	1	0
CNA_CHIC2	0	1	1	0
CNA_FANCL	0	1	1	0
CNA_FLT4	0	1	1	0
CNA_FGFR4	0	1	1	0
CNA_MDM2	0	1	1	0
CNA_CDKN1B	0	1	1	0
CNA_CCND1	0	1	1	0
CNA_MET	0	1	1	0
CNA_EZH2	0	1	1	0
CNA_KIAA1549	0	1	1	0
CNA_NFKBIA	0	1	1	0
CNA_PTPN11	0	1	1	0
CNA_CREB3L2	0	1	1	0
CNA_CCND2	0	1	1	0
CNA_PIM1	0	1	1	0
CNA_SDC4	0	1	1	0
FUSION_TFE3	0	1	1	0
FUSION_MET	0	1	1	0
FUSION_TFEB	0	1	1	0
FUSION_TERT	0	1	1	0
F. Somatic DNA mutations in the non-clear cell RCC only cohort. This table shows somatic mutations in gastrointestinal (GI) metastases.
	Non-clear cell RCC - GI
Biomarker	Pos	Neg	Total	% Pos
Genomic LOH (≥16%)	0	0	0	N/A
SNV/INDEL_TERTpromoter	0	0	0	N/A
SNV/INDEL_TP53	0	1	1	0
SNV/INDEL_SETD2	0	1	1	0
SNV/INDEL_NFE2L2	0	1	1	0
SNV/INDEL_VHL	0	1	1	0
SNV/INDEL_ARID1A	0	1	1	0
SNV/INDEL_NF2	1	0	1	1
SNV/INDEL_BAP1	0	1	1	0
SNV/INDEL_PBRM1	0	1	1	0
SNV/INDEL_PTEN	0	1	1	0
SNV/INDEL_KDM6A	0	0	0	N/A
SNV/INDEL_RB1	0	1	1	0
SNV/INDEL_FH	0	1	1	0
SNV/INDEL_CDKN2A	0	1	1	0
SNV/INDEL_SMARCB1	1	0	1	1
SNV/INDEL_DNMT3A	0	1	1	0
SNV/INDEL_KMT2C	0	1	1	0
SNV/INDEL_KMT2D	0	1	1	0
SNV/INDEL_FBXW7	0	0	0	N/A
SNV/INDEL_CHEK2	0	1	1	0
SNV/INDEL_PIK3CA	0	1	1	0
SNV/INDEL_MET	0	1	1	0
SNV/INDEL_SDHA	0	0	0	N/A
SNV/INDEL_LZTR1	0	0	0	N/A
SNV/INDEL_HOXB13	0	0	0	N/A
SNV/INDEL_B2M	0	0	0	N/A
SNV/INDEL_ASXL1	0	0	0	N/A
SNV/INDEL_BRCA2	0	1	1	0
SNV/INDEL_MSH6	0	1	1	0
SNV/INDEL_EP300	0	1	1	0
SNV/INDEL_CREBBP	0	1	1	0
SNV/INDEL_MLH1	0	1	1	0
SNV/INDEL_TSC1	0	1	1	0
SNV/INDEL_MUTYH	0	1	1	0
SNV/INDEL_BRAF	0	1	1	0
SNV/INDEL_CDC73	0	0	0	N/A
SNV/INDEL_MAP3K1	0	1	1	0
SNV/INDEL_KMT2A	0	1	1	0
SNV/INDEL_ARID2	0	1	1	0
SNV/INDEL_NBN	0	1	1	0
SNV/INDEL_WRN	0	1	1	0
SNV/INDEL_NSD1	0	1	1	0
SNV/INDEL_AMER1	0	1	1	0
SNV/INDEL_BRCA1	0	1	1	0
SNV/INDEL_SDHB	0	1	1	0
SNV/INDEL_SPEN	0	1	1	0
SNV/INDEL_SMARCA4	0	1	1	0
SNV/INDEL_ERCC2	0	1	1	0
SNV/INDEL_SF3B1	0	1	1	0
SNV/INDEL_KRAS	0	1	1	0
SNV/INDEL_BCL9	0	1	1	0
SNV/INDEL_FLCN	0	1	1	0
SNV/INDEL_POT1	0	1	1	0
SNV/INDEL_U2AF1	0	1	1	0
SNV/INDEL_MEN1	0	1	1	0
CNA_TFEB	0	1	1	0
CNA_HSP90AB1	0	1	1	0
CNA_CCND3	0	1	1	0
CNA_FIP1L1	0	1	1	0
CNA_PDGFRA	0	1	1	0
CNA_PRDM16	0	1	1	0
CNA_CYP2D6	0	1	1	0
CNA_MNX1	0	1	1	0
CNA_HGF	0	1	1	0
CNA_HNRNPA2B1	0	1	1	0
CNA_XPO1	0	1	1	0
CNA_HMGA2	0	1	1	0
CNA_CHIC2	0	0	0	N/A
CNA_FANCL	0	0	0	N/A
CNA_FLT4	0	1	1	0
CNA_FGFR4	0	1	1	0
CNA_MDM2	0	1	1	0
CNA_CDKN1B	0	1	1	0
CNA_CCND1	0	1	1	0
CNA_MET	0	1	1	0
CNA_EZH2	0	1	1	0
CNA_KIAA1549	0	1	1	0
CNA_NFKBIA	0	1	1	0
CNA_PTPN11	0	1	1	0
CNA_CREB3L2	0	1	1	0
CNA_CCND2	0	1	1	0
CNA_PIM1	0	1	1	0
CNA_SDC4	0	1	1	0
FUSION_TFE3	0	1	1	0
FUSION_MET	0	1	1	0
FUSION_TFEB	0	1	1	0
FUSION_TERT	0	1	1	0
G. Somatic DNA mutations in the non-clear cell RCC only cohort. This table shows somatic mutations in liver metastases.
	Non-clear cell RCC - Liver
Biomarker	Pos	Neg	Total	% Pos
Genomic LOH (≥16%)	0	3	3	0
SNV/INDEL_TERTpromoter	0	2	2	0
SNV/INDEL_TP53	2	4	6	0.333333
SNV/INDEL_SETD2	0	6	6	0
SNV/INDEL_NFE2L2	0	5	5	0
SNV/INDEL_VHL	0	6	6	0
SNV/INDEL_ARID1A	0	6	6	0
SNV/INDEL_NF2	0	6	6	0
SNV/INDEL_BAP1	0	6	6	0
SNV/INDEL_PBRM1	0	6	6	0
SNV/INDEL_PTEN	0	6	6	0
SNV/INDEL_KDM6A	0	5	5	0
SNV/INDEL_RB1	0	5	5	0
SNV/INDEL_FH	0	6	6	0
SNV/INDEL_CDKN2A	0	6	6	0
SNV/INDEL_SMARCB1	0	6	6	0
SNV/INDEL_DNMT3A	0	6	6	0
SNV/INDEL_KMT2C	0	5	5	0
SNV/INDEL_KMT2D	0	6	6	0
SNV/INDEL_FBXW7	0	5	5	0
SNV/INDEL_CHEK2	0	5	5	0
SNV/INDEL_PIK3CA	0	6	6	0
SNV/INDEL_MET	0	6	6	0
SNV/INDEL_SDHA	0	2	2	0
SNV/INDEL_LZTR1	0	3	3	0
SNV/INDEL_HOXB13	0	3	3	0
SNV/INDEL_B2M	0	3	3	0
SNV/INDEL_ASXL1	0	4	4	0
SNV/INDEL_BRCA2	0	6	6	0
SNV/INDEL_MSH6	0	6	6	0
SNV/INDEL_EP300	0	6	6	0
SNV/INDEL_CREBBP	0	6	6	0
SNV/INDEL_MLH1	0	6	6	0
SNV/INDEL_TSC1	0	6	6	0
SNV/INDEL_MUTYH	0	6	6	0
SNV/INDEL_BRAF	1	5	6	0.166667
SNV/INDEL_CDC73	0	6	6	0
SNV/INDEL_MAP3K1	0	6	6	0
SNV/INDEL_KMT2A	0	6	6	0
SNV/INDEL_ARID2	0	6	6	0
SNV/INDEL_NBN	0	6	6	0
SNV/INDEL_WRN	0	6	6	0
SNV/INDEL_NSD1	0	6	6	0
SNV/INDEL_AMER1	0	6	6	0
SNV/INDEL_BRCA1	0	6	6	0
SNV/INDEL_SDHB	0	6	6	0
SNV/INDEL_SPEN	0	6	6	0
SNV/INDEL_SMARCA4	0	6	6	0
SNV/INDEL_ERCC2	0	6	6	0
SNV/INDEL_SF3B1	0	6	6	0
SNV/INDEL_KRAS	0	6	6	0
SNV/INDEL_BCL9	0	6	6	0
SNV/INDEL_FLCN	0	6	6	0
SNV/INDEL_POT1	0	6	6	0
SNV/INDEL_U2AF1	0	6	6	0
SNV/INDEL_MEN1	0	6	6	0
CNA_TFEB	0	3	3	0
CNA_HSP90AB1	0	6	6	0
CNA_CCND3	0	6	6	0
CNA_FIP1L1	0	3	3	0
CNA_PDGFRA	0	6	6	0
CNA_PRDM16	0	3	3	0
CNA_CYP2D6	0	3	3	0
CNA_MNX1	0	3	3	0
CNA_HGF	0	3	3	0
CNA_HNRNPA2B1	0	3	3	0
CNA_XPO1	0	3	3	0
CNA_HMGA2	0	6	6	0
CNA_CHIC2	0	6	6	0
CNA_FANCL	0	6	6	0
CNA_FLT4	0	6	6	0
CNA_FGFR4	0	6	6	0
CNA_MDM2	0	6	6	0
CNA_CDKN1B	0	6	6	0
CNA_CCND1	0	6	6	0
CNA_MET	0	6	6	0
CNA_EZH2	0	6	6	0
CNA_KIAA1549	0	6	6	0
CNA_NFKBIA	0	6	6	0
CNA_PTPN11	0	6	6	0
CNA_CREB3L2	0	6	6	0
CNA_CCND2	0	6	6	0
CNA_PIM1	0	6	6	0
CNA_SDC4	0	6	6	0
FUSION_TFE3	0	6	6	0
FUSION_MET	0	6	6	0
FUSION_TFEB	0	6	6	0
FUSION_TERT	0	6	6	0
H. Somatic DNA mutations in the non-clear cell RCC only cohort. This table shows somatic mutations in lung metastases.
	Non-clear cell RCC - Lung
Biomarker	Pos	Neg	Total	% Pos
Genomic LOH (≥16%)	0	5	5	0
SNV/INDEL_TERTpromoter	1	1	2	0.5
SNV/INDEL_TP53	2	10	12	0.166667
SNV/INDEL_SETD2	2	10	12	0.166667
SNV/INDEL_NFE2L2	0	10	10	0
SNV/INDEL_VHL	1	11	12	0.0833333
SNV/INDEL_ARID1A	1	11	12	0.0833333
SNV/INDEL_NF2	0	12	12	0
SNV/INDEL_BAP1	0	12	12	0
SNV/INDEL_PBRM1	2	10	12	0.166667
SNV/INDEL_PTEN	1	11	12	0.0833333
SNV/INDEL_KDM6A	0	12	12	0
SNV/INDEL_RB1	0	9	9	0
SNV/INDEL_FH	1	11	12	0.0833333
SNV/INDEL_CDKN2A	0	12	12	0
SNV/INDEL_SMARCB1	0	12	12	0
SNV/INDEL_DNMT3A	0	9	9	0
SNV/INDEL_KMT2C	0	10	10	0
SNV/INDEL_KMT2D	0	12	12	0
SNV/INDEL_FBXW7	0	12	12	0
SNV/INDEL_CHEK2	0	12	12	0
SNV/INDEL_PIK3CA	0	12	12	0
SNV/INDEL_MET	0	12	12	0
SNV/INDEL_SDHA	0	3	3	0
SNV/INDEL_LZTR1	0	5	5	0
SNV/INDEL_HOXB13	0	5	5	0
SNV/INDEL_B2M	0	5	5	0
SNV/INDEL_ASXL1	0	7	7	0
SNV/INDEL_BRCA2	0	12	12	0
SNV/INDEL_MSH6	0	12	12	0
SNV/INDEL_EP300	1	11	12	0.0833333
SNV/INDEL_CREBBP	0	12	12	0
SNV/INDEL_MLH1	0	12	12	0
SNV/INDEL_TSC1	0	12	12	0
SNV/INDEL_MUTYH	0	12	12	0
SNV/INDEL_BRAF	0	12	12	0
SNV/INDEL_CDC73	0	11	11	0
SNV/INDEL_MAP3K1	1	11	12	0.0833333
SNV/INDEL_KMT2A	0	12	12	0
SNV/INDEL_ARID2	0	12	12	0
SNV/INDEL_NBN	0	12	12	0
SNV/INDEL_WRN	0	12	12	0
SNV/INDEL_NSD1	0	12	12	0
SNV/INDEL_AMER1	0	12	12	0
SNV/INDEL_BRCA1	0	12	12	0
SNV/INDEL_SDHB	0	12	12	0
SNV/INDEL_SPEN	0	12	12	0
SNV/INDEL_SMARCA4	0	12	12	0
SNV/INDEL_ERCC2	0	12	12	0
SNV/INDEL_SF3B1	0	12	12	0
SNV/INDEL_KRAS	0	12	12	0
SNV/INDEL_BCL9	0	12	12	0
SNV/INDEL_FLCN	0	12	12	0
SNV/INDEL_POT1	0	12	12	0
SNV/INDEL_U2AF1	0	12	12	0
SNV/INDEL_MEN1	0	12	12	0
CNA_TFEB	0	7	7	0
CNA_HSP90AB1	0	12	12	0
CNA_CCND3	0	12	12	0
CNA_FIP1L1	0	7	7	0
CNA_PDGFRA	0	12	12	0
CNA_PRDM16	0	7	7	0
CNA_CYP2D6	0	6	6	0
CNA_MNX1	0	7	7	0
CNA_HGF	0	7	7	0
CNA_HNRNPA2B1	0	7	7	0
CNA_XPO1	0	7	7	0
CNA_HMGA2	0	11	11	0
CNA_CHIC2	0	11	11	0
CNA_FANCL	0	12	12	0
CNA_FLT4	0	12	12	0
CNA_FGFR4	0	11	11	0
CNA_MDM2	0	12	12	0
CNA_CDKN1B	0	12	12	0
CNA_CCND1	0	12	12	0
CNA_MET	1	11	12	0.0833333
CNA_EZH2	1	11	12	0.0833333
CNA_KIAA1549	1	11	12	0.0833333
CNA_NFKBIA	0	12	12	0
CNA_PTPN11	0	12	12	0
CNA_CREB3L2	1	11	12	0.0833333
CNA_CCND2	0	12	12	0
CNA_PIM1	0	12	12	0
CNA_SDC4	0	12	12	0
FUSION_TFE3	0	12	12	0
FUSION_MET	0	12	12	0
FUSION_TFEB	0	12	12	0
FUSION_TERT	0	12	12	0
I. Somatic DNA mutations in the non-clear cell RCC only cohort. This table shows somatic mutations in lymph node metastases.
	Non-clear cell RCC - Lymph nodes
Biomarker	Pos	Neg	Total	% Pos
Genomic LOH (≥16%)	1	5	6	0.166667
SNV/INDEL_TERTpromoter	0	2	2	0
SNV/INDEL_TP53	0	15	15	0
SNV/INDEL_SETD2	1	14	15	0.0666667
SNV/INDEL_NFE2L2	1	12	13	0.0769231
SNV/INDEL_VHL	0	15	15	0
SNV/INDEL_ARID1A	0	15	15	0
SNV/INDEL_NF2	0	15	15	0
SNV/INDEL_BAP1	1	14	15	0.0666667
SNV/INDEL_PBRM1	0	15	15	0
SNV/INDEL_PTEN	1	14	15	0.0666667
SNV/INDEL_KDM6A	0	14	14	0
SNV/INDEL_RB1	1	11	12	0.0833333
SNV/INDEL_FH	0	14	14	0
SNV/INDEL_CDKN2A	0	15	15	0
SNV/INDEL_SMARCB1	2	13	15	0.133333
SNV/INDEL_DNMT3A	1	10	11	0.0909091
SNV/INDEL_KMT2C	0	13	13	0
SNV/INDEL_KMT2D	0	13	13	0
SNV/INDEL_FBXW7	0	15	15	0
SNV/INDEL_CHEK2	0	15	15	0
SNV/INDEL_PIK3CA	0	15	15	0
SNV/INDEL_MET	0	15	15	0
SNV/INDEL_SDHA	0	5	5	0
SNV/INDEL_LZTR1	0	6	6	0
SNV/INDEL_HOXB13	0	6	6	0
SNV/INDEL_B2M	0	6	6	0
SNV/INDEL_ASXL1	0	8	8	0
SNV/INDEL_BRCA2	1	14	15	0.0666667
SNV/INDEL_MSH6	0	15	15	0
SNV/INDEL_EP300	0	15	15	0
SNV/INDEL_CREBBP	1	14	15	0.0666667
SNV/INDEL_MLH1	0	15	15	0
SNV/INDEL_TSC1	0	15	15	0
SNV/INDEL_MUTYH	1	14	15	0.0666667
SNV/INDEL_BRAF	0	15	15	0
SNV/INDEL_CDC73	0	14	14	0
SNV/INDEL_MAP3K1	0	13	13	0
SNV/INDEL_KMT2A	0	15	15	0
SNV/INDEL_ARID2	1	14	15	0.0666667
SNV/INDEL_NBN	0	15	15	0
SNV/INDEL_WRN	0	15	15	0
SNV/INDEL_NSD1	0	15	15	0
SNV/INDEL_AMER1	0	15	15	0
SNV/INDEL_BRCA1	0	15	15	0
SNV/INDEL_SDHB	0	15	15	0
SNV/INDEL_SPEN	0	15	15	0
SNV/INDEL_SMARCA4	0	15	15	0
SNV/INDEL_ERCC2	0	15	15	0
SNV/INDEL_SF3B1	0	15	15	0
SNV/INDEL_KRAS	0	15	15	0
SNV/INDEL_BCL9	0	15	15	0
SNV/INDEL_FLCN	0	15	15	0
SNV/INDEL_POT1	0	15	15	0
SNV/INDEL_U2AF1	0	15	15	0
SNV/INDEL_MEN1	0	15	15	0
CNA_TFEB	0	9	9	0
CNA_HSP90AB1	0	14	14	0
CNA_CCND3	0	15	15	0
CNA_FIP1L1	0	9	9	0
CNA_PDGFRA	0	15	15	0
CNA_PRDM16	0	7	7	0
CNA_CYP2D6	0	8	8	0
CNA_MNX1	0	9	9	0
CNA_HGF	0	9	9	0
CNA_HNRNPA2B1	0	9	9	0
CNA_XPO1	0	9	9	0
CNA_HMGA2	0	14	14	0
CNA_CHIC2	0	15	15	0
CNA_FANCL	0	14	14	0
CNA_FLT4	0	15	15	0
CNA_FGFR4	0	15	15	0
CNA_MDM2	0	15	15	0
CNA_CDKN1B	0	15	15	0
CNA_CCND1	0	15	15	0
CNA_MET	0	15	15	0
CNA_EZH2	0	15	15	0
CNA_KIAA1549	0	15	15	0
CNA_NFKBIA	0	15	15	0
CNA_PTPN11	0	15	15	0
CNA_CREB3L2	0	15	15	0
CNA_CCND2	0	15	15	0
CNA_PIM1	0	15	15	0
CNA_SDC4	0	15	15	0
FUSION_TFE3	1	14	15	0.0666667
FUSION_MET	0	15	15	0
FUSION_TFEB	0	15	15	0
FUSION_TERT	0	15	15	0
J. Somatic DNA mutations in the non-clear cell RCC only cohort. This table shows somatic mutations in other sites of metastases.
	Non-clear cell RCC - Other
Biomarker	Pos	Neg	Total	% Pos
Genomic LOH (≥16%)	0	1	1	0
SNV/INDEL_TERTpromoter	0	0	0	N/A
SNV/INDEL_TP53	1	3	4	0.25
SNV/INDEL_SETD2	1	3	4	0.25
SNV/INDEL_NFE2L2	1	3	4	0.25
SNV/INDEL_VHL	0	4	4	0
SNV/INDEL_ARID1A	0	4	4	0
SNV/INDEL_NF2	0	4	4	0
SNV/INDEL_BAP1	0	4	4	0
SNV/INDEL_PBRM1	0	4	4	0
SNV/INDEL_PTEN	0	4	4	0
SNV/INDEL_KDM6A	0	4	4	0
SNV/INDEL_RB1	0	4	4	0
SNV/INDEL_FH	0	4	4	0
SNV/INDEL_CDKN2A	0	4	4	0
SNV/INDEL_SMARCB1	0	4	4	0
SNV/INDEL_DNMT3A	0	2	2	0
SNV/INDEL_KMT2C	0	4	4	0
SNV/INDEL_KMT2D	0	4	4	0
SNV/INDEL_FBXW7	0	4	4	0
SNV/INDEL_CHEK2	0	4	4	0
SNV/INDEL_PIK3CA	1	3	4	0.25
SNV/INDEL_MET	0	4	4	0
SNV/INDEL_SDHA	0	1	1	0
SNV/INDEL_LZTR1	0	1	1	0
SNV/INDEL_HOXB13	0	1	1	0
SNV/INDEL_B2M	0	1	1	0
SNV/INDEL_ASXL1	0	1	1	0
SNV/INDEL_BRCA2	1	3	4	0.25
SNV/INDEL_MSH6	0	4	4	0
SNV/INDEL_EP300	0	4	4	0
SNV/INDEL_CREBBP	0	4	4	0
SNV/INDEL_MLH1	0	4	4	0
SNV/INDEL_TSC1	0	4	4	0
SNV/INDEL_MUTYH	0	4	4	0
SNV/INDEL_BRAF	0	4	4	0
SNV/INDEL_CDC73	1	3	4	0.25
SNV/INDEL_MAP3K1	0	4	4	0
SNV/INDEL_KMT2A	0	4	4	0
SNV/INDEL_ARID2	0	4	4	0
SNV/INDEL_NBN	0	4	4	0
SNV/INDEL_WRN	0	4	4	0
SNV/INDEL_NSD1	0	4	4	0
SNV/INDEL_AMER1	0	4	4	0
SNV/INDEL_BRCA1	0	4	4	0
SNV/INDEL_SDHB	0	4	4	0
SNV/INDEL_SPEN	0	4	4	0
SNV/INDEL_SMARCA4	0	4	4	0
SNV/INDEL_ERCC2	0	4	4	0
SNV/INDEL_SF3B1	0	4	4	0
SNV/INDEL_KRAS	0	4	4	0
SNV/INDEL_BCL9	0	4	4	0
SNV/INDEL_FLCN	0	4	4	0
SNV/INDEL_POT1	0	4	4	0
SNV/INDEL_U2AF1	0	4	4	0
SNV/INDEL_MEN1	0	4	4	0
CNA_TFEB	1	2	3	0.333333
CNA_HSP90AB1	1	3	4	0.25
CNA_CCND3	1	3	4	0.25
CNA_FIP1L1	0	3	3	0
CNA_PDGFRA	0	4	4	0
CNA_PRDM16	0	3	3	0
CNA_CYP2D6	0	3	3	0
CNA_MNX1	0	3	3	0
CNA_HGF	0	3	3	0
CNA_HNRNPA2B1	0	3	3	0
CNA_XPO1	0	3	3	0
CNA_HMGA2	0	4	4	0
CNA_CHIC2	0	4	4	0
CNA_FANCL	0	4	4	0
CNA_FLT4	0	4	4	0
CNA_FGFR4	0	4	4	0
CNA_MDM2	0	4	4	0
CNA_CDKN1B	0	4	4	0
CNA_CCND1	0	4	4	0
CNA_MET	0	4	4	0
CNA_EZH2	0	4	4	0
CNA_KIAA1549	0	4	4	0
CNA_NFKBIA	0	4	4	0
CNA_PTPN11	0	4	4	0
CNA_CREB3L2	0	4	4	0
CNA_CCND2	0	4	4	0
CNA_PIM1	0	4	4	0
CNA_SDC4	0	4	4	0
FUSION_TFE3	0	4	4	0
FUSION_MET	0	4	4	0
FUSION_TFEB	0	4	4	0
FUSION_TERT	1	3	4	0.25
K. Somatic DNA mutations in the non-clear cell RCC only cohort. This table shows somatic mutations in pleural metastases.
	Non-clear cell RCC - Pleural
Biomarker	Pos	Neg	Total	% Pos
Genomic LOH (≥16%)	0	1	1	0
SNV/INDEL_TERTpromoter	0	2	2	0
SNV/INDEL_TP53	1	2	3	0.333333
SNV/INDEL_SETD2	0	3	3	0
SNV/INDEL_NFE2L2	0	3	3	0
SNV/INDEL_VHL	1	2	3	0.333333
SNV/INDEL_ARID1A	1	2	3	0.333333
SNV/INDEL_NF2	0	3	3	0
SNV/INDEL_BAP1	0	3	3	0
SNV/INDEL_PBRM1	0	3	3	0
SNV/INDEL_PTEN	0	3	3	0
SNV/INDEL_KDM6A	0	2	2	0
SNV/INDEL_RB1	0	2	2	0
SNV/INDEL_FH	0	3	3	0
SNV/INDEL_CDKN2A	0	3	3	0
SNV/INDEL_SMARCB1	0	3	3	0
SNV/INDEL_DNMT3A	0	2	2	0
SNV/INDEL_KMT2C	1	2	3	0.333333
SNV/INDEL_KMT2D	0	3	3	0
SNV/INDEL_FBXW7	0	3	3	0
SNV/INDEL_CHEK2	0	3	3	0
SNV/INDEL_PIK3CA	0	3	3	0
SNV/INDEL_MET	0	3	3	0
SNV/INDEL_SDHA	0	1	1	0
SNV/INDEL_LZTR1	0	1	1	0
SNV/INDEL_HOXB13	0	1	1	0
SNV/INDEL_B2M	0	1	1	0
SNV/INDEL_ASXL1	0	2	2	0
SNV/INDEL_BRCA2	0	3	3	0
SNV/INDEL_MSH6	0	3	3	0
SNV/INDEL_EP300	0	3	3	0
SNV/INDEL_CREBBP	0	3	3	0
SNV/INDEL_MLH1	0	3	3	0
SNV/INDEL_TSC1	0	3	3	0
SNV/INDEL_MUTYH	0	3	3	0
SNV/INDEL_BRAF	0	3	3	0
SNV/INDEL_CDC73	0	2	2	0
SNV/INDEL_MAP3K1	0	3	3	0
SNV/INDEL_KMT2A	0	3	3	0
SNV/INDEL_ARID2	0	3	3	0
SNV/INDEL_NBN	0	3	3	0
SNV/INDEL_WRN	0	3	3	0
SNV/INDEL_NSD1	0	3	3	0
SNV/INDEL_AMER1	0	3	3	0
SNV/INDEL_BRCA1	0	3	3	0
SNV/INDEL_SDHB	0	3	3	0
SNV/INDEL_SPEN	0	3	3	0
SNV/INDEL_SMARCA4	0	3	3	0
SNV/INDEL_ERCC2	0	3	3	0
SNV/INDEL_SF3B1	0	3	3	0
SNV/INDEL_KRAS	0	3	3	0
SNV/INDEL_BCL9	0	3	3	0
SNV/INDEL_FLCN	0	3	3	0
SNV/INDEL_POT1	0	3	3	0
SNV/INDEL_U2AF1	0	3	3	0
SNV/INDEL_MEN1	0	3	3	0
CNA_TFEB	0	2	2	0
CNA_HSP90AB1	0	3	3	0
CNA_CCND3	0	3	3	0
CNA_FIP1L1	0	2	2	0
CNA_PDGFRA	0	3	3	0
CNA_PRDM16	0	2	2	0
CNA_CYP2D6	0	2	2	0
CNA_MNX1	1	1	2	0.5
CNA_HGF	0	2	2	0
CNA_HNRNPA2B1	0	2	2	0
CNA_XPO1	0	2	2	0
CNA_HMGA2	1	2	3	0.333333
CNA_CHIC2	0	3	3	0
CNA_FANCL	0	3	3	0
CNA_FLT4	0	3	3	0
CNA_FGFR4	0	3	3	0
CNA_MDM2	0	3	3	0
CNA_CDKN1B	0	3	3	0
CNA_CCND1	0	3	3	0
CNA_MET	0	3	3	0
CNA_EZH2	0	3	3	0
CNA_KIAA1549	0	3	3	0
CNA_NFKBIA	0	3	3	0
CNA_PTPN11	0	3	3	0
CNA_CREB3L2	0	3	3	0
CNA_CCND2	0	3	3	0
CNA_PIM1	0	3	3	0
CNA_SDC4	0	3	3	0
FUSION_TFE3	0	3	3	0
FUSION_MET	0	3	3	0
FUSION_TFEB	0	3	3	0
FUSION_TERT	0	3	3	0
L. Somatic DNA mutations in the non-clear cell RCC only cohort. This table shows somatic mutations in skin metastases.
	Non-clear cell RCC - Skin
Biomarker	Pos	Neg	Total	% Pos
Genomic LOH (≥16%)	0	0	0	N/A
SNV/INDEL_TERTpromoter	0	0	0	N/A
SNV/INDEL_TP53	0	0	0	N/A
SNV/INDEL_SETD2	0	0	0	N/A
SNV/INDEL_NFE2L2	0	0	0	N/A
SNV/INDEL_VHL	0	0	0	N/A
SNV/INDEL_ARID1A	0	0	0	N/A
SNV/INDEL_NF2	0	0	0	N/A
SNV/INDEL_BAP1	0	0	0	N/A
SNV/INDEL_PBRM1	0	0	0	N/A
SNV/INDEL_PTEN	0	0	0	N/A
SNV/INDEL_KDM6A	0	0	0	N/A
SNV/INDEL_RB1	0	0	0	N/A
SNV/INDEL_FH	0	0	0	N/A
SNV/INDEL_CDKN2A	0	0	0	N/A
SNV/INDEL_SMARCB1	0	0	0	N/A
SNV/INDEL_DNMT3A	0	0	0	N/A
SNV/INDEL_KMT2C	0	0	0	N/A
SNV/INDEL_KMT2D	0	0	0	N/A
SNV/INDEL_FBXW7	0	0	0	N/A
SNV/INDEL_CHEK2	0	0	0	N/A
SNV/INDEL_PIK3CA	0	0	0	N/A
SNV/INDEL_MET	0	0	0	N/A
SNV/INDEL_SDHA	0	0	0	N/A
SNV/INDEL_LZTR1	0	0	0	N/A
SNV/INDEL_HOXB13	0	0	0	N/A
SNV/INDEL_B2M	0	0	0	N/A
SNV/INDEL_ASXL1	0	0	0	N/A
SNV/INDEL_BRCA2	0	0	0	N/A
SNV/INDEL_MSH6	0	0	0	N/A
SNV/INDEL_EP300	0	0	0	N/A
SNV/INDEL_CREBBP	0	0	0	N/A
SNV/INDEL_MLH1	0	0	0	N/A
SNV/INDEL_TSC1	0	0	0	N/A
SNV/INDEL_MUTYH	0	0	0	N/A
SNV/INDEL_BRAF	0	0	0	N/A
SNV/INDEL_CDC73	0	0	0	N/A
SNV/INDEL_MAP3K1	0	0	0	N/A
SNV/INDEL_KMT2A	0	0	0	N/A
SNV/INDEL_ARID2	0	0	0	N/A
SNV/INDEL_NBN	0	0	0	N/A
SNV/INDEL_WRN	0	0	0	N/A
SNV/INDEL_NSD1	0	0	0	N/A
SNV/INDEL_AMER1	0	0	0	N/A
SNV/INDEL_BRCA1	0	0	0	N/A
SNV/INDEL_SDHB	0	0	0	N/A
SNV/INDEL_SPEN	0	0	0	N/A
SNV/INDEL_SMARCA4	0	0	0	N/A
SNV/INDEL_ERCC2	0	0	0	N/A
SNV/INDEL_SF3B1	0	0	0	N/A
SNV/INDEL_KRAS	0	0	0	N/A
SNV/INDEL_BCL9	0	0	0	N/A
SNV/INDEL_FLCN	0	0	0	N/A
SNV/INDEL_POT1	0	0	0	N/A
SNV/INDEL_U2AF1	0	0	0	N/A
SNV/INDEL_MEN1	0	0	0	N/A
CNA_TFEB	0	0	0	N/A
CNA_HSP90AB1	0	0	0	N/A
CNA_CCND3	0	0	0	N/A
CNA_FIP1L1	0	0	0	N/A
CNA_PDGFRA	0	0	0	N/A
CNA_PRDM16	0	0	0	N/A
CNA_CYP2D6	0	0	0	N/A
CNA_MNX1	0	0	0	N/A
CNA_HGF	0	0	0	N/A
CNA_HNRNPA2B1	0	0	0	N/A
CNA_XPO1	0	0	0	N/A
CNA_HMGA2	0	0	0	N/A
CNA_CHIC2	0	0	0	N/A
CNA_FANCL	0	0	0	N/A
CNA_FLT4	0	0	0	N/A
CNA_FGFR4	0	0	0	N/A
CNA_MDM2	0	0	0	N/A
CNA_CDKN1B	0	0	0	N/A
CNA_CCND1	0	0	0	N/A
CNA_MET	0	0	0	N/A
CNA_EZH2	0	0	0	N/A
CNA_KIAA1549	0	0	0	N/A
CNA_NFKBIA	0	0	0	N/A
CNA_PTPN11	0	0	0	N/A
CNA_CREB3L2	0	0	0	N/A
CNA_CCND2	0	0	0	N/A
CNA_PIM1	0	0	0	N/A
CNA_SDC4	0	0	0	N/A
FUSION_TFE3	0	0	0	N/A
FUSION_MET	0	0	0	N/A
FUSION_TFEB	0	0	0	N/A
FUSION_TERT	0	0	0	N/A
M. Somatic DNA mutations in the non-clear cell RCC only cohort. This table shows somatic mutations in soft tissue metastases.
	Non-clear cell RCC - Soft tissue
Biomarker	Pos	Neg	Total	% Pos
Genomic LOH (≥16%)	0	6	6	0
SNV/INDEL_TERTpromoter	2	2	4	0.5
SNV/INDEL_TP53	1	9	10	0.1
SNV/INDEL_SETD2	0	11	11	0
SNV/INDEL_NFE2L2	1	7	8	0.125
SNV/INDEL_VHL	1	10	11	0.0909091
SNV/INDEL_ARID1A	0	11	11	0
SNV/INDEL_NF2	0	11	11	0
SNV/INDEL_BAP1	1	10	11	0.0909091
SNV/INDEL_PBRM1	0	11	11	0
SNV/INDEL_PTEN	1	10	11	0.0909091
SNV/INDEL_KDM6A	1	9	10	0.1
SNV/INDEL_RB1	0	8	8	0
SNV/INDEL_FH	0	11	11	0
SNV/INDEL_CDKN2A	0	11	11	0
SNV/INDEL_SMARCB1	0	11	11	0
SNV/INDEL_DNMT3A	0	7	7	0
SNV/INDEL_KMT2C	0	11	11	0
SNV/INDEL_KMT2D	1	9	10	0.1
SNV/INDEL_FBXW7	0	11	11	0
SNV/INDEL_CHEK2	0	11	11	0
SNV/INDEL_PIK3CA	0	11	11	0
SNV/INDEL_MET	1	10	11	0.0909091
SNV/INDEL_SDHA	0	5	5	0
SNV/INDEL_LZTR1	0	6	6	0
SNV/INDEL_HOXB13	0	6	6	0
SNV/INDEL_B2M	1	5	6	0.166667
SNV/INDEL_ASXL1	0	6	6	0
SNV/INDEL_BRCA2	0	11	11	0
SNV/INDEL_MSH6	0	11	11	0
SNV/INDEL_EP300	0	11	11	0
SNV/INDEL_CREBBP	0	11	11	0
SNV/INDEL_MLH1	0	11	11	0
SNV/INDEL_TSC1	0	11	11	0
SNV/INDEL_MUTYH	0	11	11	0
SNV/INDEL_BRAF	0	11	11	0
SNV/INDEL_CDC73	0	10	10	0
SNV/INDEL_MAP3K1	0	11	11	0
SNV/INDEL_KMT2A	0	11	11	0
SNV/INDEL_ARID2	0	11	11	0
SNV/INDEL_NBN	0	11	11	0
SNV/INDEL_WRN	0	11	11	0
SNV/INDEL_NSD1	0	11	11	0
SNV/INDEL_AMER1	0	11	11	0
SNV/INDEL_BRCA1	0	11	11	0
SNV/INDEL_SDHB	1	10	11	0.0909091
SNV/INDEL_SPEN	0	11	11	0
SNV/INDEL_SMARCA4	0	11	11	0
SNV/INDEL_ERCC2	1	10	11	0.0909091
SNV/INDEL_SF3B1	0	11	11	0
SNV/INDEL_KRAS	0	11	11	0
SNV/INDEL_BCL9	0	11	11	0
SNV/INDEL_FLCN	0	11	11	0
SNV/INDEL_POT1	0	11	11	0
SNV/INDEL_U2AF1	0	11	11	0
SNV/INDEL_MEN1	0	11	11	0
CNA_TFEB	0	3	3	0
CNA_HSP90AB1	0	9	9	0
CNA_CCND3	0	9	9	0
CNA_FIP1L1	0	4	4	0
CNA_PDGFRA	0	9	9	0
CNA_PRDM16	0	2	2	0
CNA_CYP2D6	0	3	3	0
CNA_MNX1	0	3	3	0
CNA_HGF	0	4	4	0
CNA_HNRNPA2B1	0	4	4	0
CNA_XPO1	0	4	4	0
CNA_HMGA2	0	6	6	0
CNA_CHIC2	0	8	8	0
CNA_FANCL	0	9	9	0
CNA_FLT4	0	7	7	0
CNA_FGFR4	0	9	9	0
CNA_MDM2	0	9	9	0
CNA_CDKN1B	0	9	9	0
CNA_CCND1	0	9	9	0
CNA_MET	0	9	9	0
CNA_EZH2	0	9	9	0
CNA_KIAA1549	0	9	9	0
CNA_NFKBIA	0	9	9	0
CNA_PTPN11	0	9	9	0
CNA_CREB3L2	0	9	9	0
CNA_CCND2	0	9	9	0
CNA_PIM1	0	9	9	0
CNA_SDC4	0	9	9	0
FUSION_TFE3	0	11	11	0
FUSION_MET	0	11	11	0
FUSION_TFEB	1	10	11	0.0909091
FUSION_TERT	0	11	11	0

## Sheet: Supp Table 3
Supplementary Table 3. Median expression of gene sets and distribution of molecular subtypes by specimen site among Clear cell and Non-clear cell RCC. (related to Figure 4)
A. Clear cell RCC transcriptomic signature average Z-score by primary tumor and metastatic sites.
	Clear cell RCC
Specimen Site	Angiogenesis	Cell Cycle	Complement Cascade	FAO/AMPK	FAS/Pentose Phosphate	Myeloid Inflammation	snoRNA	Stroma	T-effector	Ω-oxidation
Kidney	0.368764	-0.202739	0.093092	0.0344531	-0.256179	-0.0732051	-0.0977014	-0.136235	0.0569747	0.0265674
Lung	0.431796	0.185592	0.443151	0.00592714	0.0905713	0.135827	-0.0752792	0.732416	0.0292814	0.0629338
Bone	0.463027	0.2427	0.0983386	0.0190218	0.174275	-0.0431936	-0.137496	0.661473	0.0130635	-0.174119
Soft tissue	0.245576	-0.0616612	0.248788	-0.130288	0.136388	0.0353736	0.00170062	0.520351	-0.250671	-0.139838
Lymph nodes	0.525912	0.126659	0.147021	0.190628	-0.00318593	0.346188	-0.0835442	-0.210557	0.0224914	-0.0704946
Liver	0.20173	-0.103655	1.28655	0.130498	-0.038124	0.169127	-0.105499	0.24859	-0.158516	0.591867
Endocrine	0.364568	-0.113663	-0.293777	0.184605	-0.0935943	-0.273473	-0.36351	-0.216079	0.135007	-0.200038
CNS	-0.0717605	-0.279627	0.0295466	-0.284871	-0.383325	0.107912	-0.0563114	0.091921	-0.47999	-0.0730628
Pleural	0.620197	0.449637	0.282876	-0.0235053	0.246166	0.1144	-0.197451	0.914166	-0.0299201	-0.253927
Skin	0.0557233	0.591077	-0.130963	-0.466867	0.627281	-0.00501926	-0.250966	0.863713	-0.313709	-0.353819
GI	0.608503	0.628838	-0.234246	-0.569656	0.270177	2.12515	0.278099	0.628099	-0.469135	-0.0129348
Other	0.461396	-0.0940542	-0.0394245	-0.231838	-0.18152	-0.168523	0.0457579	0.250333	-0.369938	-0.391319
B. Clear cell RCC molecular subgroup classification by primary tumor and metastatic sites.
		Clear cell RCC
Specimen Site	Cell	Angio/Stromal	Angiogenic	Complement/Ω-oxidation	Proliferative	snoRNA	Stromal/Proliferative	T-effector/Proliferative
Kidney	Count	49	82	46	7	13	16	39
Kidney	Row %	0.194444	0.325397	0.18254	0.0277778	0.0515873	0.0634921	0.154762
Lung	Count	15	7	8	0	4	11	9
Lung	Row %	0.277778	0.12963	0.148148	0	0.0740741	0.203704	0.166667
Bone	Count	21	5	4	2	5	4	5
Bone	Row %	0.456522	0.108696	0.0869565	0.0434783	0.108696	0.0869565	0.108696
Soft tissue	Count	10	6	4	2	1	3	3
Soft tissue	Row %	0.344828	0.206897	0.137931	0.0689655	0.0344828	0.103448	0.103448
Lymph nodes	Count	4	8	2	0	1	1	6
Lymph nodes	Row %	0.181818	0.363636	0.0909091	0	0.0454545	0.0454545	0.272727
Liver	Count	2	4	13	1	0	1	1
Liver	Row %	0.0909091	0.181818	0.590909	0.0454545	0	0.0454545	0.0454545
Endocrine	Count	6	8	1	1	1	1	4
Endocrine	Row %	0.272727	0.363636	0.0454545	0.0454545	0.0454545	0.0454545	0.181818
CNS	Count	2	2	4	0	1	1	0
CNS	Row %	0.2	0.2	0.4	0	0.1	0.1	0
Pleural	Count	3	2	1	0	0	3	1
Pleural	Row %	0.3	0.2	0.1	0	0	0.3	0.1
Skin	Count	4	0	1	0	0	5	0
Skin	Row %	0.4	0	0.1	0	0	0.5	0
GI	Count	5	0	0	0	2	1	0
GI	Row %	0.625	0	0	0	0.25	0.125	0
Other	Count	7	5	2	0	2	4	3
Other	Row %	0.304348	0.217391	0.0869565	0	0.0869565	0.173913	0.130435
C. Non-clear cell RCC transcriptomic signature average Z-score by primary tumor and metastatic sites.
	Non-clear cell RCC
Specimen Site	Angiogenesis	Cell Cycle	Complement Cascade	FAO/AMPK	FAS/Pentose Phosphate	Myeloid Inflammation	snoRNA	Stroma	T-effector	Ω-oxidation
Kidney	-1.09358	-0.20426	-0.49948	0.210664	0.38915	-0.320581	-0.0864683	-0.751091	-0.479389	-0.220037
Lung	-1.0776	-0.131796	-0.215857	-0.431725	0.394563	0.0421863	-0.0245338	-0.217727	-0.671773	-0.417335
Bone	-0.675696	1.11666	-0.152437	0.198113	0.592113	0.135168	-0.225753	0.176166	0.167687	-0.141816
Soft tissue	-0.754001	0.160224	-0.603116	0.155326	0.460779	-0.193943	0.0439071	0.396457	-0.509687	-0.195139
Lymph nodes	-1.15568	0.238183	-0.341449	0.134972	0.683653	-0.130278	0.0682172	-0.197917	-0.653762	-0.0695702
Liver	-0.792268	0.636674	1.51112	0.35281	0.611925	-0.272936	-0.36351	0.377027	-0.2704	0.77916
Endocrine	-0.787613	0.714331	-0.15073	-0.43351	1.0164	0.0618564	0.271961	-0.890074	0.484752	-0.329918
CNS	-0.974379	0.568245	-0.416504	0.467063	0.961151	-0.779479	-0.238389	0.368654	0.494275	-0.447682
Pleural	-1.17382	0.481391	-0.141113	0.171144	1.36089	-0.0985487	-0.36351	0.0359902	0.307762	-0.440076
Skin	N/A	N/A	N/A	N/A	N/A	N/A	N/A	N/A	N/A	N/A
GI	-0.781111	1.17736	-0.634852	-1.67644	0.49471	1.9092	-0.36351	1.57563	-0.393188	-0.953943
Other	-0.899028	0.678224	-0.292214	0.269898	0.978338	0.0456762	0.266346	0.301724	-0.000611043	-0.175616
D. Non-clear cell RCC molecular subgroup classification by primary tumor and metastatic sites.
		Non-clear cell RCC
Specimen Site	Cell	Angio/Stromal	Angiogenic	Complement/Ω-oxidation	Proliferative	snoRNA	Stromal/Proliferative	T-effector/Proliferative
Kidney	Count	3	7	2	46	9	8	13
Kidney	Row %	0.0340909	0.0795455	0.0227273	0.522727	0.102273	0.0909091	0.147727
Lung	Count	1	1	0	5	2	2	1
Lung	Row %	0.0833333	0.0833333	0	0.416667	0.166667	0.166667	0.0833333
Bone	Count	1	0	0	1	0	1	1
Bone	Row %	0.25	0	0	0.25	0	0.25	0.25
Soft tissue	Count	0	1	0	7	0	3	0
Soft tissue	Row %	0	0.0909091	0	0.636364	0	0.272727	0
Lymph nodes	Count	0	0	1	5	3	5	1
Lymph nodes	Row %	0	0	0.0666667	0.333333	0.2	0.333333	0.0666667
Liver	Count	0	0	4	1	0	1	0
Liver	Row %	0	0	0.666667	0.166667	0	0.166667	0
Endocrine	Count	0	0	0	0	0	0	1
Endocrine	Row %	0	0	0	0	0	0	1
CNS	Count	0	0	0	3	0	0	1
CNS	Row %	0	0	0	0.75	0	0	0.25
Pleural	Count	0	0	0	2	0	1	0
Pleural	Row %	0	0	0	0.666667	0	0.333333	0
Skin	Count	0	0	0	0	0	0	0
Skin	Row %	0	0	0	0	0	0	0
GI	Count	0	0	0	0	0	1	0
GI	Row %	0	0	0	0	0	1	0
Other	Count	0	0	0	3	0	1	0
Other	Row %	0	0	0	0.75	0	0.25	0

## Sheet: Supp Table 4
Supplementary Table 4. Median expression of top DEGs in "Kidney vs All Metastatic" among Clear cell and Non-clear cell RCC. (related to Figure 5A/B).
A. Clear cell RCC median expression of top DEGs from "Kidney vs All Metastatic" in Figure 4A/B.
Gene	Kidney Median	Metastatic Median	Lung Median	Bone Median	Soft tissue Median	Lymph nodes Median	Liver Median	Endocrine Median	CNS Median	Pleural Median	Skin Median	GI Median	Other Median
HTRA3	0.957334	2.8606	5.27576	1.96313	3.92336	1.3245	3.27102	1.32151	1.07972	3.25335	3.91183	4.10213	2.53948
MEOX2	0.823981	2.76566	3.35081	1.86858	3.06112	4.15876	1.12626	1.263	1.54119	4.10041	3.14583	1.55644	2.56824
PRRX1	7.9588	20.8114	23.3385	32.2189	35.3632	18.1513	6.00867	8.09235	15.3062	55.7111	55.4484	16.8255	21.4318
MMP2	22.0022	54.5905	76.4713	65.6666	69.7123	25.7087	39.1638	21.5937	27.1664	107.673	136.926	66.8451	70.4031
DCN	49.4597	152.807	294.012	130.171	152.256	43.5003	151.276	85.3981	144.776	267.218	183.986	76.3111	207.432
COL6A3	41.7884	96.457	138.042	117.484	121.203	44.2891	70.4628	35.3194	54.5686	191.286	171.921	123.758	84.6989
TNF	0.415635	1.275	1.57759	1.43009	0.779332	0.877598	1.49364	0.609626	0.604305	1.4258	1.57315	2.11995	0.881583
MXRA5	10.9948	27.2256	42.953	35.8006	49.035	12.8822	13.9336	9.86461	18.4577	71.9384	48.4381	36.5097	46.3818
SERPINF1	15.1981	32.8237	45.9174	32.5704	35.6244	28.9034	33.776	15.3623	14.6842	58.2069	34.9528	37.0165	29.8254
COL3A1	150.909	327.805	415.535	460.491	360.571	139.141	299.153	161.2	172.621	602.64	431.559	327.548	467.761
TUBB1	0.382628	0.757265	0.830138	1.1907	0.657529	0.599559	0.613626	0.622952	0.575996	0.896306	0.713766	0.6418	0.594816
ASPN	9.26351	24.1997	23.3108	35.0468	26.1281	7.87903	37.881	8.41103	6.09509	17.478	27.8479	17.7327	17.7051
COL5A1	19.2499	42.6812	49.8512	38.2971	44.7491	19.8713	44.4877	18.7603	22.8178	75.2746	60.8343	78.2829	40.9126
COL1A1	264.597	543.891	643.992	719.388	656.521	222.117	494.621	258.41	345.794	1045.31	977.884	748.608	704.163
LUM	38.8682	119.026	242.002	127.788	146.609	38.8962	77.7802	47.2873	44.974	149.087	90.4531	83.6673	159.883
LRRC15	0.446226	1.92702	1.93944	8.06729	6.19995	0.493835	0.265923	0.327659	0.161755	3.94743	8.22125	1.96293	3.23923
MFAP2	2.03221	5.48476	9.30837	5.11582	6.63641	1.3593	5.47051	1.25924	5.02783	8.19099	13.562	7.99146	5.05666
OLFML3	8.41391	14.5117	17.5891	20.7123	16.2388	8.18619	9.13951	6.27863	21.5531	24.4862	14.5741	9.95557	15.7438
TMEM119	0.870081	1.84684	2.91599	2.35241	1.88435	1.24826	0.869923	1.39161	0.501213	1.5474	2.1537	0.55557	1.27192
DPT	0.514636	1.24833	1.71856	1.21571	2.0999	0.865356	1.15603	0.83529	0.594311	2.16334	2.42399	0.364944	1.52552
EGFL6	0.25151	0.787554	4.50124	0.607223	0.294083	0.638333	0.327468	0.24572	0.483974	2.45309	0.541877	5.38141	0.914069
COL1A2	312.825	588.323	767.103	802.462	636.211	277.976	464.248	321.592	408.899	1065.73	762.184	734.261	583.845
ITGBL1	7.50357	17.8452	34.3481	17.1581	21.2588	14.0033	17.56	7.37049	18.6891	36.2704	16.3427	3.32045	10.918
COL5A2	25.4989	46.9312	53.0546	61.6602	60.4299	24.6737	31.8884	20.4109	41.946	92.3077	61.0195	78.3131	42.8887
PDPN	1.30705	3.17408	6.67833	2.59396	3.01046	2.13632	2.94096	1.19537	2.34877	5.95535	6.75985	7.51819	2.23778
CPXM1	1.22679	2.68476	2.66981	2.84172	3.58183	1.76512	1.5202	1.18486	3.66708	6.96929	4.5862	3.29251	2.40381
MMP9	5.16014	13.1073	8.86463	81.0007	35.1283	7.5219	3.96664	3.80756	10.0815	37.4708	27.9136	15.4187	12.9782
SRPX2	4.53982	8.92193	14.5095	7.76963	8.17239	6.64279	7.38169	5.14759	7.64979	11.2938	15.4976	19.547	10.7809
PLA2G5	0.246325	0.514393	0.608494	0.409695	0.585085	0.479015	1.79147	0.349165	0.277542	0.962914	0.354121	0.370679	0.457235
PF4	0.880125	1.89712	2.25108	4.05051	1.25055	1.96196	1.08161	1.03707	2.40769	1.87508	1.2482	3.76069	1.25365
MDFI	1.24554	2.72271	3.75145	4.06403	3.10034	1.13161	2.12703	1.26762	2.29218	3.67234	3.24606	3.47811	2.22043
FLRT2	1.81268	3.60837	3.88124	5.25774	3.47473	2.05719	2.65111	2.78341	2.27853	8.37114	5.58615	1.55482	2.48028
CRABP2	0.750662	1.47148	1.33747	2.5194	2.86077	0.432165	0.622009	0.939258	0.707696	5.74441	14.4558	1.73628	1.82623
PPBP	0.951755	2.02635	3.17298	6.39194	1.04383	1.41529	0.876729	1.32341	2.88958	2.33147	1.65485	5.19692	1.59473
BDKRB2	1.1519	2.41341	2.22269	2.92541	2.88976	2.13795	2.77629	1.48168	1.51999	2.95759	3.0831	8.87365	2.99076
COL11A1	4.17223	13.543	12.3315	28.1805	33.8853	3.22874	3.91585	1.79914	13.4075	69.1769	20.5456	6.48892	34.5177
IGF2	2.64309	5.26518	4.85914	10.1455	5.41199	3.41825	3.91674	3.32794	7.82818	5.05662	5.8414	7.79397	11.0377
FNDC1	2.52354	6.27743	7.26615	10.0539	10.2979	4.13263	7.19346	2.81964	1.15297	12.8087	5.62454	3.2178	7.59389
POSTN	58.0839	126.927	127.23	187.872	149.349	55.9579	78.7785	62.8859	68.6088	313.279	310.405	229.527	123.268
APOD	5.04908	10.1868	11.0607	9.04304	21.0902	5.30983	2.3815	3.8022	51.2276	17.2183	44.8717	2.67786	14.3112
MATN3	1.52319	2.84145	4.72384	3.42328	4.1304	1.19084	0.88188	1.13343	2.64274	3.97929	2.34964	2.06031	2.55411
CLMP	2.35478	4.88387	10.8191	4.34806	5.49296	2.64858	2.50426	1.64464	2.27171	7.79526	11.83	25.0941	5.17003
LAMP5	0.390913	0.830388	1.87103	0.556796	1.35744	0.463635	0.582364	0.566105	0.451184	1.92134	1.18519	0.176173	1.13659
B. Clear cell RCC median expression of top DEGs from "Kidney vs All Metastatic" in Figure 4A/B, with values normalized to Kidney median in Supplementary Table 4A.
Gene	Metastatic Median	Skin Median	Pleural Median	Bone Median	GI Median	Lung Median	Soft tissue Median	Other Median	CNS Median	Liver Median	Lymph nodes Median	Endocrine Median
HTRA3	2.98809	4.08618	3.39834	2.05062	4.28495	5.51089	4.09821	2.65266	1.12784	3.4168	1.38353	1.38041
MEOX2	3.35646	3.81785	4.97634	2.26775	1.88893	4.06661	3.71504	3.11687	1.87042	1.36685	5.04715	1.5328
PRRX1	2.61489	6.96693	6.99994	4.04822	2.11408	2.93242	4.44328	2.69284	1.92317	0.754972	2.28065	1.01678
MMP2	2.48114	6.2233	4.89377	2.98455	3.03811	3.47563	3.16843	3.19983	1.23472	1.78	1.16846	0.981436
DCN	3.08952	3.71991	5.40274	2.63186	1.54289	5.94446	3.07838	4.19396	2.92715	3.05857	0.879508	1.72662
COL6A3	2.30823	4.11408	4.57748	2.8114	2.96153	3.30337	2.9004	2.02685	1.30583	1.68618	1.05984	0.845196
TNF	3.06759	3.78494	3.43043	3.44074	5.10051	3.79562	1.87504	2.12105	1.45393	3.59365	2.11146	1.46674
MXRA5	2.47621	4.40553	6.54292	3.25612	3.32061	3.90665	4.45982	4.2185	1.67875	1.26728	1.17166	0.897203
SERPINF1	2.15973	2.29982	3.8299	2.14306	2.43561	3.02127	2.34401	1.96245	0.96619	2.22239	1.90179	1.01081
COL3A1	2.17221	2.85974	3.99342	3.05146	2.1705	2.75356	2.38934	3.09963	1.14388	1.98235	0.922019	1.0682
TUBB1	1.97912	1.86543	2.3425	3.11191	1.67735	2.16957	1.71846	1.55455	1.50537	1.60371	1.56695	1.62809
ASPN	2.61237	3.00619	1.88676	3.78332	1.91426	2.51641	2.82054	1.91127	0.657967	4.08927	0.850544	0.907974
COL5A1	2.21721	3.16023	3.91038	1.98946	4.06665	2.58968	2.32463	2.12534	1.18534	2.31105	1.03228	0.974564
COL1A1	2.05554	3.69574	3.95058	2.7188	2.82923	2.43386	2.48121	2.66126	1.30687	1.86934	0.839452	0.976615
LUM	3.0623	2.32718	3.83571	3.28774	2.15259	6.22622	3.77195	4.11347	1.15709	2.00113	1.00072	1.21661
LRRC15	4.3185	18.424	8.84626	18.0789	4.39896	4.34631	13.8942	7.25917	0.362497	0.595937	1.10669	0.73429
MFAP2	2.69891	6.6735	4.03057	2.51736	3.93239	4.58041	3.2656	2.48825	2.47406	2.69189	0.668876	0.619639
OLFML3	1.72473	1.73214	2.91021	2.46167	1.18323	2.09048	1.92999	1.87116	2.5616	1.08624	0.972936	0.74622
TMEM119	2.12261	2.47529	1.77846	2.70367	0.638527	3.3514	2.16572	1.46184	0.576054	0.999819	1.43465	1.5994
DPT	2.42567	4.71011	4.20362	2.36227	0.70913	3.33936	4.08036	2.96427	1.15482	2.24631	1.68149	1.62307
EGFL6	3.1313	2.15449	9.75347	2.41431	21.3964	17.8969	1.16927	3.63432	1.92427	1.30201	2.538	0.976979
COL1A2	1.88068	2.43646	3.4068	2.56522	2.3472	2.45218	2.03376	1.86637	1.30712	1.48405	0.8886	1.02803
ITGBL1	2.37823	2.178	4.83375	2.28666	0.442517	4.57756	2.83316	1.45504	2.4907	2.34021	1.86622	0.982264
COL5A2	1.84052	2.39302	3.62007	2.41815	3.07124	2.08066	2.3699	1.68198	1.64501	1.25058	0.967638	0.800462
PDPN	2.42844	5.17186	4.55635	1.9846	5.75205	5.10949	2.30326	1.71209	1.797	2.25008	1.63447	0.914563
CPXM1	2.18844	3.73837	5.68092	2.31639	2.68385	2.17626	2.91968	1.95943	2.98917	1.23917	1.43881	0.965821
MMP9	2.54009	5.40945	7.26157	15.6974	2.98805	1.7179	6.80762	2.51508	1.95372	0.768708	1.45769	0.737879
SRPX2	1.96526	3.4137	2.48772	1.71144	4.30569	3.19605	1.80016	2.37474	1.68504	1.62599	1.46323	1.13388
PLA2G5	2.08827	1.43762	3.90913	1.66323	1.50484	2.4703	2.37526	1.85623	1.12674	7.27278	1.94465	1.4175
PF4	2.15551	1.41821	2.13048	4.6022	4.2729	2.55769	1.42088	1.4244	2.73563	1.22893	2.22918	1.17832
MDFI	2.18596	2.60614	2.94838	3.26285	2.79244	3.01189	2.48914	1.7827	1.84031	1.70771	0.908526	1.01772
FLRT2	1.99063	3.08171	4.6181	2.90053	0.857747	2.14116	1.9169	1.36829	1.257	1.46254	1.13489	1.53552
CRABP2	1.96024	19.2575	7.65246	3.35624	2.313	1.78173	3.811	2.43283	0.942763	0.828614	0.575711	1.25124
PPBP	2.12907	1.73874	2.44965	6.71595	5.46035	3.33381	1.09674	1.67557	3.03606	0.921171	1.48704	1.39049
BDKRB2	2.09514	2.67653	2.56756	2.53962	7.70346	1.92958	2.50868	2.59636	1.31955	2.41017	1.85601	1.28629
COL11A1	3.24598	4.92436	16.5803	6.75428	1.55526	2.9556	8.12162	8.27319	3.21349	0.93855	0.773865	0.431217
IGF2	1.99206	2.21007	1.91315	3.83849	2.94881	1.83844	2.0476	4.17607	2.96176	1.48188	1.29328	1.25911
FNDC1	2.48754	2.22882	5.07568	3.98402	1.27511	2.87934	4.08073	3.00922	0.456883	2.85054	1.63763	1.11733
POSTN	2.18524	5.34409	5.39355	3.23449	3.95165	2.19045	2.57126	2.12224	1.1812	1.35629	0.963398	1.08267
APOD	2.01756	8.8871	3.41018	1.79103	0.530366	2.19065	4.17704	2.83442	10.1459	0.47167	1.05164	0.753048
MATN3	1.86546	1.54258	2.61247	2.24744	1.35263	3.10128	2.71168	1.67682	1.73501	0.578969	0.781803	0.744119
CLMP	2.07403	5.02385	3.31041	1.84649	10.6567	4.59452	2.33269	2.19555	0.964725	1.06348	1.12477	0.698426
LAMP5	2.12423	3.03186	4.91499	1.42435	0.450672	4.78631	3.47249	2.90753	1.15418	1.48975	1.18603	1.44816
C. Non-clear cell RCC median expression of top DEGs from "Kidney vs All Metastatic" in Figure 4A/B.
Gene	Kidney Median	Metastatic Median	Lung Median	Bone Median	Soft tissue Median	Lymph nodes Median	Liver Median	Endocrine Median	CNS Median	Pleural Median	Skin Median	GI Median	Other Median
HTRA3	0.529964	2.4043	3.44509	2.97823	3.81357	0.770379	5.21598	1.4649	2.29835	1.08918	n/a	5.505	1.56699
MEOX2	0.26278	0.903898	2.01382	0.934125	1.45547	0.670699	0.208093	0.071694	0.038332	2.38935	n/a	7.62368	1.32307
PRRX1	4.73599	13.889	14.3835	24.8089	29.7779	11.5262	3.1613	2.70508	11.0274	9.19716	n/a	76.9815	14.7843
MMP2	12.1901	31.9449	58.2651	86.0875	26.2599	14.4466	42.4605	8.46791	39.0925	13.1643	n/a	175.931	29.8226
DCN	47.6137	161.791	184.634	233.056	176.055	99.3894	307.289	17.4517	338.297	35.7795	n/a	451.014	165.615
COL6A3	16.7925	46.3713	78.9236	70.7778	68.8859	28.0321	91.0817	24.8637	39.0095	51.7427	n/a	337.943	49.5684
TNF	0.304003	0.838982	0.854954	1.75391	0.727265	0.661031	0.850133	2.4412	0.806783	1.12769	n/a	6.46746	0.583925
MXRA5	8.09314	23.0129	73.5295	21.4171	38.9158	9.49944	23.0127	26.9627	23.5666	22.5354	n/a	113.696	19.0526
SERPINF1	14.0225	31.7387	43.1987	71.6559	41.9977	15.4418	42.466	16.416	20.4171	13.9233	n/a	37.4782	30.3525
COL3A1	70.0905	225.518	133.372	487.695	342.553	114.1	427.394	83.401	268.76	153.694	n/a	969.974	296.527
TUBB1	0.26662	0.587725	0.620851	5.66809	0.425018	0.507144	0.706213	0.793956	0.599836	1.64547	n/a	0.722857	0.608088
ASPN	5.11562	8.88891	9.44449	46.4233	13.647	5.85557	37.8971	2.54747	4.36377	4.93951	n/a	90.9837	11.3088
COL5A1	8.47351	19.7204	20.1546	30.9093	32.7384	11.7914	58.0133	9.37515	27.8482	17.0047	n/a	117.171	26.6035
COL1A1	138.44	399.78	206.893	959.736	544.575	226.473	708.563	165.743	680.007	697.613	n/a	1697.97	599.02
LUM	34.9064	101.432	137.945	172.597	108.047	43.9956	150.468	18.7671	79.9202	26.1831	n/a	265.963	135.043
LRRC15	0.203824	0.77049	0.997555	13.7074	3.27867	0.180078	0.454581	0.010852	0.120246	2.99981	n/a	18.1464	0.724314
MFAP2	1.75179	5.39816	6.74657	8.42934	3.8581	2.32469	8.22889	1.5586	3.64047	4.1712	n/a	30.322	5.18281
OLFML3	3.27772	6.8887	5.19723	25.68	10.3928	2.74621	7.92042	7.05836	26.4545	3.5217	n/a	13.7777	5.1126
TMEM119	0.477467	1.31852	1.69396	6.18183	1.42079	1.29668	0.75452	2.2728	0.687743	0.896124	n/a	0.385798	1.41088
DPT	0.285028	1.05416	0.961557	8.26781	1.09741	0.823642	3.1251	0.082725	0.398673	1.00718	n/a	2.77869	0.607799
EGFL6	0.144654	0.67847	2.18982	0.696145	0.642681	0.347676	0.630971	1.3407	0.354389	1.52321	n/a	3.01603	0.420513
COL1A2	122.382	418.099	276.382	948.636	673.337	225.345	626.082	137.894	578.467	275.382	n/a	1356.56	661.892
ITGBL1	5.24526	13.2343	12.8131	17.7566	20.2106	5.8485	23.5808	1.02298	19.4032	1.11681	n/a	6.22931	15.5808
COL5A2	9.19605	28.0865	15.0883	36.9713	40.4933	14.8624	36.643	6.31254	47.828	30.7929	n/a	173.618	32.0559
PDPN	1.8022	4.48625	6.03117	8.95486	5.30312	1.94249	5.95027	1.78821	5.46014	1.97888	n/a	60.1116	4.01121
CPXM1	0.844494	1.97933	0.754565	3.16291	1.87085	1.4981	1.68853	1.39141	6.01756	4.70002	n/a	6.53076	3.98814
MMP9	2.21584	9.42634	1.83772	88.9772	19.2104	6.36506	6.02597	11.9853	18.6351	7.55114	n/a	85.7707	14.4054
SRPX2	2.67216	5.1087	3.75019	12.7422	5.82864	4.1872	5.73682	1.89086	5.38694	4.63088	n/a	22.7491	3.13126
PLA2G5	0.094057	0.259325	0.639456	1.53039	0.156038	0.098939	1.96815	0.033749	0.167956	0.415397	n/a	0.158727	0.063049
PF4	0.466745	1.17378	1.0131	91.9212	0.739691	1.18128	0.865552	5.02016	4.26643	6.18486	n/a	2.87159	1.83261
MDFI	0.74488	1.57767	1.77165	5.46762	2.36783	0.763076	2.41826	0.327521	4.22473	1.02973	n/a	14.1249	1.92975
FLRT2	1.64463	4.22249	2.50329	17.2223	5.48084	1.9993	7.11216	0.193451	2.7504	4.53727	n/a	50.5032	3.61307
CRABP2	0.967897	3.57646	2.33101	3.422	4.83577	2.29213	3.63335	3.57646	3.24392	5.19081	n/a	18.0421	3.48443
PPBP	0.573325	1.66593	1.03768	105.177	1.22509	0.634076	1.76673	1.9051	1.82194	2.99604	n/a	3.62636	2.73306
BDKRB2	0.579007	1.03485	1.04168	1.74742	0.906228	0.983799	0.884068	0.985562	0.937248	1.61401	n/a	2.6463	0.809896
COL11A1	2.54067	10.8359	2.14146	43.7771	27.7951	4.105	3.57619	13.5865	47.0975	20.8254	n/a	142.554	6.0782
IGF2	1.92299	5.68955	4.95937	18.7914	9.92973	3.30065	7.35886	0.250509	15.4465	10.7375	n/a	14.6836	4.43051
FNDC1	2.23715	4.19771	1.37769	26.2706	12.2905	3.83275	10.8109	0.59149	0.94034	3.38986	n/a	6.64423	9.60209
POSTN	30.0075	74.0828	40.2944	50.9843	131.203	66.6379	88.8796	15.2149	88.6854	52.8332	n/a	911.481	97.8167
APOD	3.7634	12.8188	6.25544	101.798	34.8644	12.2956	5.27666	1.23775	209.996	8.79804	n/a	12.8188	15.5678
MATN3	1.5753	3.30455	4.61667	5.18018	10.6493	2.01016	1.57247	3.35901	2.72437	2.02638	n/a	2.2459	3.78062
CLMP	2.72566	5.47406	8.98826	22.8935	6.00053	3.12015	3.85831	36.0737	3.94715	3.65948	n/a	38.156	4.04526
LAMP5	0.377433	0.779012	0.885605	1.39259	1.30023	0.655555	1.76191	0.045352	0.47332	0.737159	n/a	0.614767	1.29242
D. Non-clear cell RCC median expression of top DEGs from "Kidney vs All Metastatic" in Figure 4A/B, with values normalized to Kidney median in Supplementary Table 4C.
Gene	Metastatic Median	Skin Median	Pleural Median	Bone Median	GI Median	Lung Median	Soft tissue Median	Other Median	CNS Median	Liver Median	Lymph nodes Median	Endocrine Median
HTRA3	4.53673	n/a	2.0552	5.6197	10.3875	6.50063	7.19591	2.95678	4.33681	9.84215	1.45365	2.76415
MEOX2	3.43975	n/a	9.09257	3.55477	29.0116	7.66351	5.53873	5.0349	0.145871	0.791887	2.55232	0.272828
PRRX1	2.93265	n/a	1.94197	5.23839	16.2546	3.03706	6.28758	3.12169	2.32843	0.667506	2.43375	0.571175
MMP2	2.62056	n/a	1.07992	7.06208	14.4323	4.77971	2.1542	2.44646	3.20691	3.4832	1.18511	0.694655
DCN	3.39799	n/a	0.751454	4.89473	9.47236	3.87775	3.69757	3.47832	7.10503	6.4538	2.08741	0.366527
COL6A3	2.76142	n/a	3.08129	4.21483	20.1246	4.69992	4.10217	2.95181	2.32302	5.42394	1.66932	1.48064
TNF	2.75978	n/a	3.70947	5.76938	21.2743	2.81232	2.3923	1.92079	2.65387	2.79646	2.17442	8.03018
MXRA5	2.84351	n/a	2.7845	2.64633	14.0484	9.0854	4.80849	2.35416	2.91192	2.84348	1.17376	3.33155
SERPINF1	2.26341	n/a	0.992926	5.11007	2.67272	3.08067	2.99502	2.16456	1.45603	3.02842	1.10122	1.17069
COL3A1	3.21752	n/a	2.19279	6.95807	13.8389	1.90285	4.88729	4.23063	3.83447	6.09774	1.62789	1.1899
TUBB1	2.20436	n/a	6.1716	21.2591	2.71119	2.3286	1.5941	2.28073	2.24978	2.64877	1.90213	2.97786
ASPN	1.7376	n/a	0.965575	9.07483	17.7855	1.84621	2.66771	2.21064	0.853029	7.40811	1.14465	0.497979
COL5A1	2.3273	n/a	2.00681	3.64775	13.8279	2.37854	3.86362	3.13961	3.28649	6.84643	1.39156	1.10641
COL1A1	2.88775	n/a	5.0391	6.93251	12.265	1.49446	3.93365	4.32693	4.91193	5.1182	1.63589	1.19722
LUM	2.90583	n/a	0.750096	4.94457	7.61933	3.95186	3.09534	3.86874	2.28956	4.31062	1.26039	0.537641
LRRC15	3.78016	n/a	14.7176	67.251	89.0295	4.89419	16.0858	3.55361	0.589949	2.23026	0.883495	0.0532419
MFAP2	3.08151	n/a	2.38111	4.81185	17.3092	3.85125	2.20238	2.95858	2.07814	4.69742	1.32704	0.889719
OLFML3	2.10168	n/a	1.07444	7.83473	4.20345	1.58563	3.17075	1.55981	8.071	2.41645	0.837843	2.15344
TMEM119	2.76149	n/a	1.87683	12.9471	0.808009	3.54781	2.97568	2.95492	1.4404	1.58025	2.71575	4.76011
DPT	3.69844	n/a	3.53362	29.007	9.74883	3.37355	3.85018	2.13242	1.39872	10.9642	2.88969	0.290235
EGFL6	4.6903	n/a	10.53	4.81248	20.85	15.1383	4.44288	2.90703	2.44991	4.36193	2.4035	9.26832
COL1A2	3.41634	n/a	2.25018	7.75144	11.0846	2.25836	5.50193	5.40841	4.72674	5.11581	1.84132	1.12675
ITGBL1	2.5231	n/a	0.212918	3.38526	1.18761	2.4428	3.85312	2.97045	3.69918	4.49565	1.11501	0.19503
COL5A2	3.05419	n/a	3.34849	4.02035	18.8796	1.64074	4.40334	3.48583	5.20093	3.98465	1.61617	0.68644
PDPN	2.48932	n/a	1.09804	4.96885	33.3546	3.34656	2.94258	2.22573	3.02971	3.30167	1.07784	0.992237
CPXM1	2.34381	n/a	5.56549	3.74533	7.73334	0.893511	2.21535	4.72253	7.12565	1.99945	1.77396	1.64763
MMP9	4.25406	n/a	3.40779	40.155	38.7079	0.829356	8.66956	6.50109	8.40993	2.71949	2.87252	5.40891
SRPX2	1.91183	n/a	1.73301	4.76851	8.51339	1.40343	2.18125	1.17181	2.01596	2.14689	1.56697	0.707616
PLA2G5	2.7571	n/a	4.41644	16.2709	1.68756	6.7986	1.65897	0.670328	1.78568	20.9251	1.0519	0.358814
PF4	2.51482	n/a	13.251	196.941	6.15237	2.17057	1.58478	3.92635	9.14081	1.85444	2.53089	10.7557
MDFI	2.11802	n/a	1.38241	7.34027	18.9627	2.37843	3.17881	2.59069	5.6717	3.24652	1.02443	0.439696
FLRT2	2.56744	n/a	2.75884	10.4718	30.7079	1.5221	3.33257	2.19689	1.67235	4.32447	1.21565	0.117626
CRABP2	3.69508	n/a	5.36298	3.5355	18.6405	2.40833	4.99616	3.60001	3.35151	3.75386	2.36815	3.69508
PPBP	2.90573	n/a	5.22573	183.452	6.32514	1.80993	2.13682	4.76704	3.17785	3.08155	1.10596	3.3229
BDKRB2	1.78728	n/a	2.78755	3.01796	4.57041	1.79909	1.56514	1.39877	1.61872	1.52687	1.69911	1.70216
COL11A1	4.26498	n/a	8.19681	17.2306	56.1088	0.84287	10.9401	2.39236	18.5374	1.40758	1.61572	5.34761
IGF2	2.9587	n/a	5.58375	9.77194	7.63582	2.57899	5.16369	2.30397	8.03255	3.82678	1.71642	0.130271
FNDC1	1.87637	n/a	1.51526	11.7429	2.96995	0.615821	5.49382	4.29211	0.420329	4.83246	1.71323	0.264394
POSTN	2.46881	n/a	1.76067	1.69905	30.3751	1.34281	4.37234	3.25974	2.95544	2.96191	2.22071	0.507037
APOD	3.40617	n/a	2.33779	27.0494	3.40617	1.66218	9.26406	4.13661	55.7996	1.4021	3.26715	0.328891
MATN3	2.09772	n/a	1.28634	3.28836	1.42569	2.93065	6.76015	2.39993	1.72942	0.998204	1.27604	2.13229
CLMP	2.00834	n/a	1.3426	8.39923	13.9988	3.29765	2.2015	1.48414	1.44814	1.41555	1.14473	13.2348
LAMP5	2.06397	n/a	1.95308	3.68964	1.62881	2.34639	3.44492	3.42422	1.25405	4.66812	1.73688	0.120159

## Sheet: Supp Table 5
Supplementary Table 5. Median abundance of cell types (MCP-counter) and expression of immune checkpoint genes by site among Clear cell and Non-clear cell RCC. (related to Figure 6).
A. Clear cell RCC only median abundance of cell types (MCP-counter) and expression of immune checkpoint genes by site.
	Clear cell RCC - Median abundance (arbitrary units) or expression (TPM)
Biomarker	Bone	CNS	Endocrine	GI	Kidney	Liver	Lung	Lymph nodes	Other	Pleural	Skin	Soft tissue
T cells	3.65173	2.20481	3.54306	2.46058	4.23533	2.8927	4.52034	5.27051	2.65037	3.33363	3.86477	2.26142
CD8 T cells	2.19806	1.11965	2.67202	1.23748	3.20269	2.21239	2.52624	3.36281	1.33023	2.43473	1.954	1.38998
Cytotoxic lymphocytes	2.37502	1.25353	3.07024	1.53527	2.98812	1.86077	2.92887	3.07408	1.67459	2.37237	2.5254	1.60398
NK cells	0.916326	0.885912	0.967853	0.829797	0.979908	0.717201	0.940735	0.87807	0.909258	1.48059	1.07583	0.614396
B lineage	97.591	32.6467	55.2831	61.5775	125.596	58.181	270.082	178.024	29.8137	121.058	18.5569	39.8816
Monocytic lineage	29.1746	23.7491	22.5044	17.3451	21.5408	22.2812	28.1193	22.0013	20.5275	33.7653	28.3391	22.1054
Myeloid dendritic cells	2.00728	0.975509	2.21647	1.12849	1.88681	1.38403	2.12153	2.08149	1.90609	3.47905	2.52901	1.5686
Neutrophils	10.0797	6.77978	9.12616	16.8318	9.43352	9.03475	11.1538	13.012	8.21811	8.48752	9.64374	8.65698
Endothelial cells	16.141	12.4715	17.1857	19.0044	14.6802	10.7779	16.4106	17.829	17.1963	19.8565	13.2781	13.7429
Fibroblasts	229.156	117.184	105.336	229.731	96.3045	148.232	240.428	77.8295	173.899	316.758	255.571	199.814
CD274	5.55893	3.40056	4.94925	5.12918	5.51327	5.21461	7.13741	9.78547	5.51038	13.4688	7.33603	4.95544
CTLA4	0.880656	0.676705	1.16073	2.59422	1.61564	1.05952	1.43689	1.41498	0.497583	0.975324	1.25119	0.70177
HAVCR2	36.0188	28.3234	29.7985	14.4767	38.4522	55.1495	41.7047	33.3142	32.9371	34.0392	34.6438	21.3481
LAG3	1.25169	1.12908	1.80578	0.782423	1.38645	1.20641	1.27188	1.29391	0.825578	1.11677	1.81522	0.865982
PDCD1	0.522285	0.420744	0.705102	0.379272	0.818765	0.398502	0.797336	0.814951	0.559573	0.585651	0.447033	0.425278
PDCD1LG2	1.95615	1.23242	1.10248	1.2991	1.4746	1.37599	2.3335	1.89194	1.42656	2.40064	2.10899	1.07971
B. Non-clear cell RCC only median abundance of cell types (MCP-counter) and expression of immune checkpoint genes by site.
	Non-clear cell RCC - Median abundance (arbitrary units) or expression (TPM)
Biomarker	Bone	CNS	Endocrine	GI	Kidney	Liver	Lung	Lymph nodes	Other	Pleural	Skin	Soft tissue
T cells	8.65722	9.38427	4.71932	3.91614	4.2469	2.73505	3.95473	5.41238	10.1937	6.1388	N/A	6.92856
CD8 T cells	4.42263	7.5129	4.82684	1.04337	0.787463	2.02756	0.903953	1.93853	1.866	0.236523	N/A	1.4534
Cytotoxic lymphocytes	4.87395	4.09513	5.36898	1.62921	1.10776	1.20278	1.24212	0.769903	2.24525	2.8775	N/A	1.20895
NK cells	1.45493	0.853084	0.994366	0.850095	0.535372	0.486856	0.610076	0.510036	0.970358	1.91562	N/A	0.58679
B lineage	349.861	560.46	339.525	339.401	31.9876	108.926	340.006	247.774	446.739	10.3471	N/A	38.2965
Monocytic lineage	24.3709	36.1704	26.3058	29.6549	14.1323	22.1607	21.191	10.8809	17.439	24.6062	N/A	16.9048
Myeloid dendritic cells	2.23684	1.62139	1.15833	4.48131	0.938526	1.35059	1.12178	1.03155	1.57599	1.46488	N/A	1.71148
Neutrophils	16.7843	7.26472	5.88794	6.97884	9.34678	10.4563	11.6347	9.89337	10.3145	8.18767	N/A	11.2833
Endothelial cells	8.97294	7.41162	5.23082	6.98674	4.68213	8.24909	6.87086	5.01865	5.81021	5.28156	N/A	5.91539
Fibroblasts	241.856	250.398	61.3554	479.602	57.5479	213.059	84.4723	79.1884	164.613	147.171	N/A	180.694
CD274	4.16792	6.65392	4.84737	8.62018	6.09023	6.81532	3.37626	3.84763	10.9719	7.40311	N/A	4.28728
CTLA4	0.869089	2.56939	1.57679	0.924834	0.814837	0.295094	0.452187	0.830565	1.08408	1.64431	N/A	1.00002
HAVCR2	35.0829	44.3088	32.2105	42.6061	21.5928	20.8963	24.746	17.3381	9.89904	31.3299	N/A	22.6762
LAG3	0.912023	1.92751	5.12544	1.86144	0.372924	0.640307	0.823241	0.516238	0.993022	2.41731	N/A	0.583777
PDCD1	0.553038	2.21265	3.48292	0.415224	0.267653	0.188863	0.157559	0.220242	0.520343	0.87108	N/A	0.248846
PDCD1LG2	0.910849	3.07697	3.95812	1.48378	0.561515	1.06547	0.921821	0.575903	1.34879	1.65467	N/A	1.17058

## Sheet: Supp Table 6
Supplementary Table 6. Immunotherapy-associated predictive biomarkers by site of metastasis among Clear cell and Non-clear cell RCC. (related to Figure 5B).
A. Immunotherapy-associated predictive biomarkers in the clear cell RCC only cohort, for the overall clear cell cohort (primary and metastatic sites) and individual primary (kidney) or metastatic sites.
	Clear cell RCC - Overall
Biomarker	Pos	Neg	Total	% Pos
IHC_PD-L1 (SP142; ≥2+|5%)	60	440	500	0.12
TMB-High (≥10 mut/Mb)	9	479	488	0.0184426
dMMR/MSI-High	9	497	506	0.0177866
	Clear cell RCC - Kidney
Biomarker	Pos	Neg	Total	% Pos
IHC_PD-L1 (SP142; ≥2+|5%)	29	220	249	0.116466
TMB-High (≥10 mut/Mb)	5	240	245	0.0204082
dMMR/MSI-High	3	248	251	0.0119522
	Clear cell RCC - Bone
Biomarker	Pos	Neg	Total	% Pos
IHC_PD-L1 (SP142; ≥2+|5%)	3	42	45	0.0666667
TMB-High (≥10 mut/Mb)	1	41	42	0.0238095
dMMR/MSI-High	2	44	46	0.0434783
	Clear cell RCC - CNS
Biomarker	Pos	Neg	Total	% Pos
IHC_PD-L1 (SP142; ≥2+|5%)	0	10	10	0
TMB-High (≥10 mut/Mb)	0	10	10	0
dMMR/MSI-High	0	10	10	0
	Clear cell RCC - Endocrine
Biomarker	Pos	Neg	Total	% Pos
IHC_PD-L1 (SP142; ≥2+|5%)	3	19	22	0.136364
TMB-High (≥10 mut/Mb)	0	19	19	0
dMMR/MSI-High	0	21	21	0
	Clear cell RCC - GI
Biomarker	Pos	Neg	Total	% Pos
IHC_PD-L1 (SP142; ≥2+|5%)	0	8	8	0
TMB-High (≥10 mut/Mb)	0	7	7	0
dMMR/MSI-High	0	8	8	0
	Clear cell RCC - Liver
Biomarker	Pos	Neg	Total	% Pos
IHC_PD-L1 (SP142; ≥2+|5%)	2	19	21	0.0952381
TMB-High (≥10 mut/Mb)	0	21	21	0
dMMR/MSI-High	0	22	22	0
	Clear cell RCC - Lung
Biomarker	Pos	Neg	Total	% Pos
IHC_PD-L1 (SP142; ≥2+|5%)	8	45	53	0.150943
TMB-High (≥10 mut/Mb)	1	53	54	0.0185185
dMMR/MSI-High	2	52	54	0.037037
	Clear cell RCC - Lymph nodes
Biomarker	Pos	Neg	Total	% Pos
IHC_PD-L1 (SP142; ≥2+|5%)	3	18	21	0.142857
TMB-High (≥10 mut/Mb)	2	18	20	0.1
dMMR/MSI-High	2	20	22	0.0909091
	Clear cell RCC - Other
Biomarker	Pos	Neg	Total	% Pos
IHC_PD-L1 (SP142; ≥2+|5%)	6	17	23	0.26087
TMB-High (≥10 mut/Mb)	0	23	23	0
dMMR/MSI-High	0	23	23	0
	Clear cell RCC - Pleural
Biomarker	Pos	Neg	Total	% Pos
IHC_PD-L1 (SP142; ≥2+|5%)	1	9	10	0.1
TMB-High (≥10 mut/Mb)	0	8	8	0
dMMR/MSI-High	0	10	10	0
	Clear cell RCC - Skin
Biomarker	Pos	Neg	Total	% Pos
IHC_PD-L1 (SP142; ≥2+|5%)	1	8	9	0.111111
TMB-High (≥10 mut/Mb)	0	10	10	0
dMMR/MSI-High	0	10	10	0
	Clear cell RCC - Soft tissue
Biomarker	Pos	Neg	Total	% Pos
IHC_PD-L1 (SP142; ≥2+|5%)	4	25	29	0.137931
TMB-High (≥10 mut/Mb)	0	29	29	0
dMMR/MSI-High	0	29	29	0
B. Immunotherapy-associated predictive biomarkers in the non-clear cell RCC only cohort, for the overall non-clear cell cohort (primary and metastatic sites) and individual primary (kidney) or metastatic sites.
	Non-clear cell RCC - Overall
Biomarker	Pos	Neg	Total	% Pos
IHC_PD-L1 (SP142; ≥2+|5%)	37	109	146	0.253425
TMB-High (≥10 mut/Mb)	3	139	142	0.0211268
dMMR/MSI-High	2	146	148	0.0135135
	Non-clear cell RCC - Kidney
Biomarker	Pos	Neg	Total	% Pos
IHC_PD-L1 (SP142; ≥2+|5%)	27	61	88	0.306818
TMB-High (≥10 mut/Mb)	1	83	84	0.0119048
dMMR/MSI-High	1	86	87	0.0114943
	Non-clear cell RCC - Bone
Biomarker	Pos	Neg	Total	% Pos
IHC_PD-L1 (SP142; ≥2+|5%)	0	3	3	0
TMB-High (≥10 mut/Mb)	0	4	4	0
dMMR/MSI-High	0	4	4	0
	Non-clear cell RCC - CNS
Biomarker	Pos	Neg	Total	% Pos
IHC_PD-L1 (SP142; ≥2+|5%)	2	2	4	0.5
TMB-High (≥10 mut/Mb)	1	3	4	0.25
dMMR/MSI-High	0	4	4	0
	Non-clear cell RCC - Endocrine
Biomarker	Pos	Neg	Total	% Pos
IHC_PD-L1 (SP142; ≥2+|5%)	0	1	1	0
TMB-High (≥10 mut/Mb)	1	0	1	1
dMMR/MSI-High	1	0	1	1
	Non-clear cell RCC - GI
Biomarker	Pos	Neg	Total	% Pos
IHC_PD-L1 (SP142; ≥2+|5%)	0	1	1	0
TMB-High (≥10 mut/Mb)	0	1	1	0
dMMR/MSI-High	0	1	1	0
	Non-clear cell RCC - Liver
Biomarker	Pos	Neg	Total	% Pos
IHC_PD-L1 (SP142; ≥2+|5%)	3	3	6	0.5
TMB-High (≥10 mut/Mb)	0	6	6	0
dMMR/MSI-High	0	6	6	0
	Non-clear cell RCC - Lung
Biomarker	Pos	Neg	Total	% Pos
IHC_PD-L1 (SP142; ≥2+|5%)	1	11	12	0.0833333
TMB-High (≥10 mut/Mb)	0	11	11	0
dMMR/MSI-High	0	12	12	0
	Non-clear cell RCC - Lymph nodes
Biomarker	Pos	Neg	Total	% Pos
IHC_PD-L1 (SP142; ≥2+|5%)	1	13	14	0.0714286
TMB-High (≥10 mut/Mb)	0	15	15	0
dMMR/MSI-High	0	15	15	0
	Non-clear cell RCC - Other
Biomarker	Pos	Neg	Total	% Pos
IHC_PD-L1 (SP142; ≥2+|5%)	1	3	4	0.25
TMB-High (≥10 mut/Mb)	0	4	4	0
dMMR/MSI-High	0	4	4	0
	Non-clear cell RCC - Pleural
Biomarker	Pos	Neg	Total	% Pos
IHC_PD-L1 (SP142; ≥2+|5%)	0	2	2	0
TMB-High (≥10 mut/Mb)	0	3	3	0
dMMR/MSI-High	0	3	3	0
	Non-clear cell RCC - Skin
Biomarker	Pos	Neg	Total	% Pos
IHC_PD-L1 (SP142; ≥2+|5%)	0	0	0	N/A
TMB-High (≥10 mut/Mb)	0	0	0	N/A
dMMR/MSI-High	0	0	0	N/A
	Non-clear cell RCC - Soft tissue
Biomarker	Pos	Neg	Total	% Pos
IHC_PD-L1 (SP142; ≥2+|5%)	2	9	11	0.181818
TMB-High (≥10 mut/Mb)	0	9	9	0
dMMR/MSI-High	0	11	11	0

## Sheet: Supp Table 7
Supplementary Table 7. Genes comprising the 592-gene and 720-gene targeted DNA panels.
592-gene panel	720-gene panel
ABI1	ABCB11
ABL1	ABL1
ABL2	ABL2
ACKR3	ABRAXAS1
ACSL3	ACD
ACSL6	ACKR3
ADGRA2	ACSL3
AFDN	ACSL6
AFF1	ACVR1
AFF3	ACVR1B
AFF4	ADGRA2
AKAP9	AFDN
AKT1	AFF1
AKT2	AFF3
AKT3	AIP
ALDH2	AJUBA
ALK	AKT1
AMER1	AKT2
APC	AKT3
AR	ALK
ARAF	ALOX12B
ARFRP1	AMER1
ARHGAP26	ANKRD26
ARHGEF12	APC
ARID1A	APLNR
ARID2	AR
ARNT	ARAF
ASPSCR1	ARFRP1
ASXL1	ARHGAP35
ATF1	ARHGEF12
ATIC	ARID1A
ATM	ARID1B
ATP1A1	ARID2
ATP2B3	ARID5B
ATR	ARNT
ATRX	ASPSCR1
AURKA	ASXL1
AURKB	ASXL2
AXIN1	ATF1
AXL	ATIC
BAP1	ATM
BARD1	ATP1A1
BCL10	ATR
BCL11A	ATRX
BCL11B	AURKA
BCL2	AURKB
BCL2L11	AXIN1
BCL2L2	AXIN2
BCL3	AXL
BCL6	B2M
BCL7A	BAP1
BCL9	BARD1
BCOR	BCL10
BCORL1	BCL11A
BCR	BCL11B
BIRC3	BCL2
BLM	BCL2L1
BMPR1A	BCL2L11
BRAF	BCL2L12
BRCA1	BCL2L2
BRCA2	BCL3
BRD3	BCL6
BRD4	BCL9
BRIP1	BCOR
BTG1	BCORL1
BTK	BIRC3
BUB1B	BLM
C15orf65	BMPR1A
CACNA1D	BRAF
CALR	BRCA1
CAMTA1	BRCA2
CANT1	BRD3
CARD11	BRD4
CARS	BRIP1
CASP8	BTG1
CBFA2T3	BTG2
CBFB	BTK
CBL	BUB1B
CBLB	C15orf65
CBLC	CACNA1D
CCDC6	CALR
CCNB1IP1	CAMTA1
CCND1	CARD11
CCND2	CARS
CCND3	CASP8
CCNE1	CBFA2T3
CD274	CBFB
CD74	CBL
CD79A	CBLB
CD79B	CCDC6
CDC73	CCND1
CDH1	CCND2
CDH11	CCND3
CDK12	CCNE1
CDK4	CD22
CDK6	CD274
CDK8	CD70
CDKN1B	CD74
CDKN2A	CD79A
CDKN2B	CD79B
CDKN2C	CDC73
CDX2	CDH1
CEBPA	CDH11
CHCHD7	CDH23
CHEK1	CDK12
CHEK2	CDK4
CHIC2	CDK6
CHN1	CDK8
CIC	CDKN1A
CIITA	CDKN1B
CLP1	CDKN1C
CLTC	CDKN2A
CLTCL1	CDKN2B
CNBP	CDKN2C
CNOT3	CDX2
CNTRL	CEBPA
COL1A1	CHD2
COPB1	CHD4
COX6C	CHEK1
CREB1	CHEK2
CREB3L1	CHIC2
CREB3L2	CHN1
CREBBP	CIC
CRKL	CIITA
CRLF2	CLTCL1
CRTC1	CLYBL
CRTC3	CNBP
CSF1R	CNOT3
CSF3R	COX6C
CTCF	CREB1
CTLA4	CREB3L1
CTNNA1	CREB3L2
CTNNB1	CREBBP
CYLD	CRKL
CYP2D6	CRLF2
DAXX	CRTC1
DDB2	CRTC3
DDIT3	CSF1R
DDR2	CSF3R
DDX10	CTCF
DDX5	CTLA4
DDX6	CTNNA1
DEK	CTNNB1
DICER1	CUL3
DNM2	CUL4A
DNMT3A	CUX1
DOT1L	CXCR4
EBF1	CYLD
ECT2L	CYP17A1
EGFR	CYP2D6
EIF4A2	DAXX
ELF4	DDB2
ELK4	DDIT3
ELL	DDR1
ELN	DDR2
EML4	DDX3X
EMSY	DDX41
EP300	DDX6
EPHA3	DEK
EPHA5	DICER1
EPHB1	DIS3
EPS15	DIS3L2
ERBB2	DKC1
ERBB3	DMC1
ERBB4	DNA2
ERC1	DNAJB1
ERCC1	DNMT3A
ERCC2	DOT1L
ERCC3	EBF1
ERCC4	ECT2L
ERCC5	EED
ERG	EGFR
ESR1	EGLN1
ETV1	EIF1AX
ETV4	EIF4A2
ETV5	ELF3
ETV6	ELK4
EWSR1	ELOC
EXT1	EME1
EXT2	EME2
EZH2	EML4
EZR	EMSY
FAM46C	EP300
FANCA	EPCAM
FANCC	EPHA2
FANCD2	EPHA3
FANCE	EPHA5
FANCF	EPHA7
FANCG	EPHB1
FANCL	EPHB4
FAS	ERBB2
FBXO11	ERBB3
FBXW7	ERBB4
FCRL4	ERC1
FEV	ERCC1
FGF10	ERCC2
FGF14	ERCC3
FGF19	ERCC4
FGF23	ERCC5
FGF3	ERCC6
FGF4	EREG
FGF6	ERG
FGFR1	ERRFI1
FGFR1OP	ESR1
FGFR2	ETS1
FGFR3	ETV1
FGFR4	ETV4
FH	ETV5
FHIT	ETV6
FIP1L1	EWSR1
FLCN	EXO1
FLI1	EXT1
FLT1	EXT2
FLT3	EZH2
FLT4	EZR
FNBP1	FAM46C
FOXA1	FANCA
FOXL2	FANCB
FOXO1	FANCC
FOXO3	FANCD2
FOXO4	FANCE
FOXP1	FANCF
FSTL3	FANCG
FUBP1	FANCI
FUS	FANCL
GAS7	FANCM
GATA1	FAS
GATA2	FAT1
GATA3	FAT3
GID4	FBXO11
GMPS	FBXW7
GNA11	FCRL4
GNA13	FEN1
GNAQ	FGF10
GNAS	FGF12
GOLGA5	FGF14
GOPC	FGF19
GPC3	FGF23
GPHN	FGF3
GRIN2A	FGF4
GSK3B	FGF6
H3F3A	FGFR1
H3F3B	FGFR1OP
HERPUD1	FGFR2
HEY1	FGFR3
HGF	FGFR4
HIP1	FH
HIST1H3B	FHIT
HIST1H4I	FIP1L1
HLF	FLCN
HMGA1	FLI1
HMGA2	FLT1
HMGN2P46	FLT3
HNF1A	FLT4
HNRNPA2B1	FNBP1
HOOK3	FOXA1
HOXA11	FOXL2
HOXA13	FOXO1
HOXA9	FOXO3
HOXC11	FOXO4
HOXC13	FOXP1
HOXD11	FRS2
HOXD13	FSTL3
HRAS	FUBP1
HSP90AA1	FUS
HSP90AB1	FYN
IDH1	GABRA6
IDH2	GALNT12
IGF1R	GATA1
IKBKE	GATA2
IKZF1	GATA3
IL2	GATA4
IL21R	GATA6
IL6ST	GEN1
IL7R	GID4
INHBA	GLI1
IRF4	GLI2
IRS2	GMPS
ITK	GNA11
JAK1	GNA13
JAK2	GNAQ
JAK3	GNAS
JAZF1	GOPC
JUN	GPC3
KAT6A	GPS2
KAT6B	GREM1
KCNJ5	GRIN2A
KDM5A	GRM3
KDM5C	GSK3B
KDM6A	H2AFX
KDR	H3F3A
KDSR	H3F3B
KEAP1	HDAC1
KIAA1549	HEY1
KIF5B	HGF
KIT	HIF1A
KLF4	HIST1H3B
KLHL6	HIST1H3C
KLK2	HIST1H4I
KMT2A	HLA-A
KMT2C	HLF
KMT2D	HMGA2
KNL1	HMGN2P46
KRAS	HNF1A
KTN1	HOOK3
LASP1	HOXA11
LCK	HOXA13
LCP1	HOXA9
LGR5	HOXB13
LHFPL6	HOXD13
LIFR	HRAS
LMO1	HRG
LMO2	HSD3B1
LPP	HSP90AA1
LRIG3	HSP90AB1
LRP1B	ID2
LYL1	ID3
MAF	IDH1
MAFB	IDH2
MALT1	IFNGR1
MAML2	IGF1R
MAP2K1	IGF2
MAP2K2	IKBKE
MAP2K4	IKZF1
MAP3K1	IL7R
MAX	INHBA
MCL1	INPP4B
MDM2	IRF1
MDM4	IRF2
MDS2	IRF4
MECOM	IRS2
MED12	ITK
MEF2B	JAK1
MEN1	JAK2
MET	JAK3
MITF	JAZF1
MKL1	JUN
MLF1	KAT6A
MLH1	KAT6B
MLLT1	KCNJ5
MLLT10	KDM5A
MLLT11	KDM5C
MLLT3	KDM6A
MLLT6	KDR
MN1	KDSR
MNX1	KEAP1
MPL	KEL
MRE11	KIAA1549
MSH2	KIF1B
MSH6	KIF5B
MSI2	KIT
MSN	KLF4
MTCP1	KLHL6
MTOR	KLK2
MUC1	KLLN
MUTYH	KMT2A
MYB	KMT2C
MYC	KMT2D
MYCL	KRAS
MYCN	LCK
MYD88	LDLR
MYH11	LHFPL6
MYH9	LIFR
NACA	LIG1
NBN	LMNA
NCKIPSD	LMO1
NCOA1	LMO2
NCOA2	LPP
NCOA4	LRP1B
NDRG1	LTK
NF1	LYN
NF2	LZTR1
NFE2L2	MAF
NFIB	MAFB
NFKB2	MAGI2
NFKBIA	MALT1
NIN	MAML2
NKX2-1	MAP2K1
NONO	MAP2K2
NOTCH1	MAP2K4
NOTCH2	MAP3K1
NPM1	MAP3K13
NR4A3	MAPK1
NRAS	MAPK3
NSD1	MAX
NSD2	MBD4
NSD3	MCL1
NT5C2	MDC1
NTRK1	MDM2
NTRK2	MDM4
NTRK3	MDS2
NUMA1	MECOM
NUP214	MED12
NUP93	MEF2B
NUP98	MEN1
NUTM1	MERTK
NUTM2B	MET
OLIG2	MGA
OMD	MGMT
P2RY8	MITF
PAFAH1B2	MKNK1
PAK3	MLF1
PALB2	MLH1
PATZ1	MLH3
PAX3	MLLT10
PAX5	MLLT11
PAX7	MLLT3
PAX8	MN1
PBRM1	MPL
PBX1	MRE11
PCM1	MSH2
PCSK7	MSH3
PDCD1	MSH6
PDCD1LG2	MSI2
PDE4DIP	MST1R
PDGFB	MTAP
PDGFRA	MTCP1
PDGFRB	MTOR
PDK1	MUC1
PER1	MUS81
PHF6	MUTYH
PHOX2B	MYB
PICALM	MYC
PIK3CA	MYCL
PIK3CG	MYCN
PIK3R1	MYD88
PIK3R2	MYH11
PIM1	MYH9
PLAG1	NBN
PML	NCOA2
PMS1	NCOA3
PMS2	NCOA4
POLE	NCOR1
POT1	NDRG1
POU2AF1	NF1
POU5F1	NF2
PPARG	NFE2L2
PPP2R1A	NFIB
PRCC	NFKB2
PRDM1	NFKBIA
PRDM16	NFKBIE
PRF1	NIN
PRKAR1A	NKX2-1
PRKDC	NONO
PRRX1	NOTCH1
PSIP1	NOTCH2
PTCH1	NOTCH3
PTEN	NPM1
PTPN11	NR4A3
PTPRC	NRAS
RABEP1	NSD1
RAC1	NSD2
RAD21	NSD3
RAD50	NT5C2
RAD51	NTHL1
RAD51B	NTRK1
RAF1	NTRK2
RALGDS	NTRK3
RANBP17	NUP214
RAP1GDS1	NUP93
RARA	NUP98
RB1	NUTM1
RBM15	OLIG2
RECQL4	P2RY8
REL	PAFAH1B2
RET	PAK1
RHOH	PAK3
RICTOR	PALB2
RMI2	PARP1
RNF213	PARP2
RNF43	PARP3
ROS1	PAX3
RPL10	PAX5
RPL22	PAX7
RPL5	PAX8
RPN1	PBRM1
RPTOR	PBX1
RUNX1	PCM1
RUNx1T1	PDCD1
SBDS	PDCD1LG2
SDC4	PDE4DIP
SDHAF2	PDGFB
SDHB	PDGFRA
SDHC	PDGFRB
SDHD	PDK1
SEPT5	PER1
SEPT6	PHF6
SEPT9	PHOX2B
SET	PIK3C2B
SETBP1	PIK3C2G
SETD2	PIK3CA
SF3B1	PIK3CB
SFPQ	PIK3CD
SH2B3	PIK3CG
SH3GL1	PIK3R1
SLC34A2	PIK3R2
SLC45A3	PIM1
SMAD2	PLAG1
SMAD4	PLCG2
SMARCA4	PML
SMARCB1	PMS1
SMARCE1	PMS2
SMO	POLD1
SNX29	POLD2
SOCS1	POLD3
SOX10	POLD4
SOX2	POLE
SPECC1	POLH
SPEN	POLQ
SPOP	POT1
SRC	POU2AF1
SRGAP3	PPARG
SRSF2	PPM1D
SRSF3	PPP2R1A
SS18	PPP2R2A
SS18L1	PPP6C
SSX1	PRCC
STAG2	PRDM1
STAT3	PREX2
STAT4	PRF1
STAT5B	PRKACA
STIL	PRKAR1A
STK11	PRKCH
SUFU	PRKCI
SUZ12	PRKDC
SYK	PRKN
TAF15	PRRX1
TAL1	PRSS1
TAL2	PRSS8
TBL1XR1	PTCH1
TCEA1	PTCH2
TCF12	PTEN
TCF3	PTK2B
TCF7L2	PTPN11
TCL1A	PTPN22
TERT	PTPRC
TET1	PTPRD
TET2	PTPRO
TFE3	PTPRT
TFEB	QKI
TFG	RABL3
TFPT	RAC1
TFRC	RAD21
TGFBR2	RAD50
THRAP3	RAD51
TLX1	RAD51B
TLX3	RAD51C
TMPRSS2	RAD51D
TNFAIP3	RAD52
TNFRSF14	RAD54B
TNFRSF17	RAD54L
TOP1	RAF1
TP53	RANBP2
TPM3	RARA
TPM4	RASA1
TPR	RB1
TRAF7	RBBP8
TRIM26	RBM10
TRIM27	RCAN1
TRIM33	RECQL4
TRIP11	REL
TRRAP	RELA
TSC1	RET
TSC2	RHEB
TSHR	RHOA
TTL	RHOH
U2AF1	RICTOR
UBR5	RINT1
USP6	RIT1
VEGFA	RMI2
VEGFB	RNF43
VHL	ROS1
VTI1A	RPA1
WAS	RPA2
WDCP	RPA3
WIF1	RPA4
WISP3	RPL10
WRN	RPL22
WT1	RPL5
WWTR1	RPN1
XPA	RPTOR
XPC	RRAS2
XPO1	RSPO1
YWHAE	RSPO2
ZBTB16	RSPO3
ZMYM2	RUNX1
ZNF217	RUNX1T1
ZNF331	SBDS
ZNF384	SDC4
ZNF521	SDHA
ZNF703	SDHAF2
ZRSR2	SDHB
	SDHC
	SDHD
	SEM1
	SERPINB3
	SET
	SETBP1
	SETD2
	SF3B1
	SFPQ
	SGK1
	SH2B3
	SLC34A2
	SLIT2
	SLX4
	SMAD2
	SMAD3
	SMAD4
	SMARCA1
	SMARCA4
	SMARCB1
	SMARCE1
	SMC3
	SMO
	SNCAIP
	SNX29
	SOCS1
	SOS1
	SOX10
	SOX2
	SOX9
	SPECC1
	SPEN
	SPOP
	SPRED1
	SPTA1
	SRC
	SRGAP3
	SRSF2
	SRSF3
	SS18
	SSBP1
	STAG2
	STAT3
	STAT4
	STAT5B
	STAT6
	STIL
	STK11
	SUFU
	SUZ12
	SYK
	TAF1
	TAF15
	TAL1
	TAL2
	TBX3
	TBXT
	TCEA1
	TCF3
	TCF7L2
	TEK
	TERC
	TERF2IP
	TERT
	TET1
	TET2
	TFE3
	TFEB
	TFG
	TFRC
	TGFBR1
	TGFBR2
	THRAP3
	TIPARP
	TLX3
	TMEM127
	TNF
	TNFAIP3
	TNFRSF14
	TOP1
	TOP2A
	TOP3A
	TOP3B
	TP53
	TPM3
	TPM4
	TRAF3
	TRAF7
	TRIM27
	TRRAP
	TSC1
	TSC2
	TSHR
	TSHZ3
	TYK2
	TYRO3
	U2AF1
	UBE2T
	UBR5
	USP6
	VEGFA
	VHL
	VTI1A
	WAS
	WDCP
	WISP3
	WRN
	WT1
	WWTR1
	XPA
	XPC
	XPO1
	XRCC1
	XRCC2
	XRCC3
	YAP1
	YES1
	YWHAE
	ZBTB16
	ZBTB2
	ZFHX3
	ZNF217
	ZNF331
	ZNF384
	ZNF521
	ZNF703
	ZNRF3
	ZRSR2

## Sheet: Supp Table 8
Supplementary Table 8. All pathogenic variants detected with corresponding protein changes, and number of samples harboring each variant (N events).
Gene	DNA variant	Protein change	N events
TERT	c.-124C>T	N/A (promoter mutation)	14
PIK3CA	c.1624G>A	E542K	8
VHL	c.266T>A	L89H	7
TERT	c.-146C>T	N/A (promoter mutation)	6
VHL	c.341-1G>T	N/A (splice variant)	6
VHL	c.227_229delTCT	F76del	6
VHL	c.444delT	F148fs	6
VHL	c.340G>C	G114R	6
VHL	c.472C>G	L158V	6
VHL	c.506T>C	L169P	6
CHEK2	c.1100delC	T367fs	5
PIK3CA	c.1633G>A	E545K	5
PIK3CA	c.3140A>G	H1047R	5
VHL	c.203C>A	S68*	5
CHEK2	c.470T>C	I157T	4
FH	c.1431_1433dupAAA	K477dup	4
NFE2L2	c.70T>C	W24R	4
PBRM1	c.2761C>T	R921*	4
PIK3CA	c.1636C>A	Q546K	4
VHL	c.340+1G>A	N/A (splice variant)	4
VHL	c.463+1G>C	N/A (splice variant)	4
VHL	c.217C>T	Q73*	4
VHL	c.194C>A	S65*	4
VHL	c.388G>C	V130L	4
VHL	c.349T>A	W117R	4
APC	c.3920T>A	I1307K	3
BAP1	c.2050C>T	Q684*	3
HOXB13	c.251G>A	G84E	3
MITF	c.952G>A	E318K	3
MTOR	c.6628G>C	A2210P	3
MTOR	c.5930C>G	T1977R	3
MUTYH	c.1187G>A	G396D	3
PBRM1	c.2720delA	K907fs	3
PBRM1	c.2128C>T	R710*	3
PBRM1	c.3478C>T	R1160*	3
PTEN	c.395G>A	G132D	3
VHL	c.341-2A>G	N/A (splice variant)	3
VHL	c.463+2T>A	N/A (splice variant)	3
VHL	c.163G>T	E55*	3
VHL	c.340G>T	G114C	3
VHL	c.345C>A	H115Q	3
VHL	c.326T>A	I109N	3
VHL	c.266T>C	L89P	3
VHL	c.234T>A	N78K	3
VHL	c.233A>G	N78S	3
VHL	c.257C>A	P86H	3
VHL	c.286C>T	Q96*	3
VHL	c.194C>T	S65L	3
VHL	c.202T>C	S68P	3
ARID1A	c.5161C>T	R1721*	2
ATM	c.7271T>G	V2424G	2
BAP1	c.438-2A>G	N/A (splice variant)	2
BAP1	c.592delG	E198fs	2
BAP1	c.1993C>T	Q665*	2
BCL9	c.1547dupC	P517fs	2
CDKN2A	c.238C>T	R80*	2
DNMT3A	c.2644C>T	R882C	2
ERCC2	c.2150C>G	A717G	2
FANCA	c.3788_3790delTCT	F1263del	2
KDM5C	c.202delC	R68fs	2
MSH6	c.3261delC	F1088fs	2
MTOR	c.5395G>A	E1799K	2
MTOR	c.6644C>T	S2215F	2
MTOR	c.5930C>T	T1977I	2
MTOR	c.5930C>A	T1977K	2
NBN	c.657_661delACAAA	K219fs	2
NF2	c.169C>T	R57*	2
NFE2L2	c.89T>C	L30P	2
PBRM1	c.715-1G>T	N/A (splice variant)	2
PBRM1	c.1302-1G>A	N/A (splice variant)	2
PBRM1	c.3459-1G>T	N/A (splice variant)	2
PBRM1	c.3617-1G>C	N/A (splice variant)	2
PBRM1	c.1750G>T	E584*	2
PBRM1	c.3564dupA	E1189fs	2
PBRM1	c.4500_4501insAA	E1501fs	2
PBRM1	c.1867A>T	K623*	2
PBRM1	c.1972delA	M658fs	2
PBRM1	c.802C>T	Q268*	2
PBRM1	c.2335C>T	Q779*	2
PBRM1	c.2791_2792delAG	S931fs	2
PBRM1	c.3107C>A	S1036*	2
PTEN	c.316G>T	E106*	2
PTEN	c.491delA	K164fs	2
PTEN	c.49C>T	Q17*	2
RB1	c.1215+1G>A	N/A (splice variant)	2
SDHA	c.91C>T	R31*	2
SETD2	c.2656_2657dupCT	P887fs	2
SETD2	c.7143delC	S2382fs	2
SETD2	c.913delA	T305fs	2
SMARCA4	c.3484G>A	G1162S	2
TP53	c.473G>T	R158L	2
TP53	c.637C>T	R213*	2
TP53	c.589G>A	V197M	2
TSC1	c.2672dupA	N891fs	2
VHL	c.341-1G>C	N/A (splice variant)	2
VHL	c.463+1G>A	N/A (splice variant)	2
VHL	c.463+1G>T	N/A (splice variant)	2
VHL	c.464-2A>G	N/A (splice variant)	2
VHL	c.426dupT	D143fs	2
VHL	c.559delG	D187fs	2
VHL	c.163dupG	E55fs	2
VHL	c.208G>T	E70*	2
VHL	c.280G>T	E94*	2
VHL	c.517G>T	E173*	2
VHL	c.408delT	F136fs	2
VHL	c.278delG	G93fs	2
VHL	c.430G>T	G144*	2
VHL	c.343C>A	H115N	2
VHL	c.343C>T	H115Y	2
VHL	c.439delA	I147fs	2
VHL	c.452T>A	I151N	2
VHL	c.538delA	I180fs	2
VHL	c.540delC	I180fs	2
VHL	c.254T>C	L85P	2
VHL	c.473T>C	L158P	2
VHL	c.473T>A	L158Q	2
VHL	c.563T>A	L188Q	2
VHL	c.232A>T	N78Y	2
VHL	c.422dupA	N141fs	2
VHL	c.521delA	N174fs	2
VHL	c.257C>G	P86R	2
VHL	c.256C>T	P86S	2
VHL	c.481C>T	R161*	2
VHL	c.529A>T	R177*	2
VHL	c.239G>A	S80N	2
VHL	c.547delT	S183fs	2
VHL	c.398delC	T133fs	2
VHL	c.221T>G	V74G	2
VHL	c.389T>A	V130D	2
VHL	c.494T>A	V165D	2
VHL	c.509delT	V170fs	2
VHL	c.264G>C	W88C	2
VHL	c.351G>A	W117*	2
VHL	c.350G>C	W117S	2
VHL	c.465delG	Y156fs	2
AKT1	c.49G>A	E17K	1
AKT3	c.49G>A	E17K	1
AMER1	c.1291_1306del16	P431fs	1
AMER1	c.1072C>T	R358*	1
APC	c.5497dupA	R1833fs	1
APC	c.188delC	S63fs	1
APC	c.1370C>G	S457*	1
APC	c.3814delT	S1272fs	1
ARID1A	c.3711delG	A1239fs	1
ARID1A	c.4005-1G>T	N/A (splice variant)	1
ARID1A	c.5548delG	D1850fs	1
ARID1A	c.5548dupG	D1850fs	1
ARID1A	c.110dupG	E38fs	1
ARID1A	c.6747dupA	E2250fs	1
ARID1A	c.6749_6750delAG	E2250fs	1
ARID1A	c.590_591delGG	G197fs	1
ARID1A	c.846delC	G283fs	1
ARID1A	c.2332G>T	G778*	1
ARID1A	c.3292_3326dup35	G1110fs	1
ARID1A	c.5130dupA	G1711fs	1
ARID1A	c.5223_5229dup7	L1744fs	1
ARID1A	c.1950delC	M651fs	1
ARID1A	c.2587delA	M863fs	1
ARID1A	c.2903delT	M968fs	1
ARID1A	c.2729delA	N910fs	1
ARID1A	c.2755_2779del25	N919fs	1
ARID1A	c.326_333del8	P109fs	1
ARID1A	c.671delC	P224fs	1
ARID1A	c.3524delC	P1175fs	1
ARID1A	c.862C>T	Q288*	1
ARID1A	c.1060delC	Q354fs	1
ARID1A	c.1114C>T	Q372*	1
ARID1A	c.2275_2279dupATGCC	Q761fs	1
ARID1A	c.4201C>T	Q1401*	1
ARID1A	c.4336C>T	R1446*	1
ARID1A	c.5222dupA	R1742fs	1
ARID1A	c.31_56del26	S11fs	1
ARID1A	c.5745_5765delinsA	S1916fs	1
ARID2	c.174_186+21del34	N/A (splice variant)	1
ARID2	c.-5_20del25	N/A (splice variant)	1
ARID2	c.3228_3232delGCTTA	K1076fs	1
ARID2	c.4124delA	N1375fs	1
ARID2	c.4883delC	P1628fs	1
ARID2	c.1426C>T	Q476*	1
ARID2	c.433delA	S145fs	1
ARID2	c.4022C>G	S1341*	1
ARID2	c.4413_4425dup13	S1476fs	1
ASXL1	c.1933_1934delGG	G645fs	1
ASXL1	c.1934dupG	G646fs	1
ASXL1	c.2138_2142delTGTCC	M713fs	1
ASXL1	c.3187C>T	Q1063*	1
ASXL1	c.1772dupA	Y591fs	1
ATM	c.2638+1G>T	N/A (splice variant)	1
ATM	c.2838+1G>A	N/A (splice variant)	1
ATM	c.5274_5277delTCCA	D1758fs	1
ATM	c.1491_1494delTGAG	E498fs	1
ATM	c.7269_7270delAG	E2423fs	1
ATM	c.9019G>T	E3007*	1
ATM	c.921delA	K307fs	1
ATM	c.6457A>T	K2153*	1
ATM	c.7791delT	R2598fs	1
ATM	c.2117C>A	S706*	1
ATM	c.3567delT	V1190fs	1
ATM	c.411C>G	Y137*	1
ATM	c.3900T>G	Y1300*	1
B2M	c.68-2A>G	N/A (splice variant)	1
B2M	c.319_320delTT	L107fs	1
BAP1	c.2189G>T	*730L	1
BAP1	c.2065delG	A689fs	1
BAP1	c.67+1G>C	N/A (splice variant)	1
BAP1	c.68-1G>A	N/A (splice variant)	1
BAP1	c.123-1G>T	N/A (splice variant)	1
BAP1	c.580+2_580+29del28	N/A (splice variant)	1
BAP1	c.1250+1_1250+14del14	N/A (splice variant)	1
BAP1	c.1983+1G>C	N/A (splice variant)	1
BAP1	c.60delA	D21fs	1
BAP1	c.1185dupA	D396fs	1
BAP1	c.1195delG	D399fs	1
BAP1	c.25G>T	E9*	1
BAP1	c.57_58delinsCT	E20*	1
BAP1	c.88G>T	E30*	1
BAP1	c.544_556del13	E182fs	1
BAP1	c.592dupG	E198fs	1
BAP1	c.598_608del11	E200fs	1
BAP1	c.1120G>T	E374*	1
BAP1	c.1493_1499del7	E498fs	1
BAP1	c.1265delG	G422fs	1
BAP1	c.421delC	H141fs	1
BAP1	c.507C>G	H169Q	1
BAP1	c.228delT	I76fs	1
BAP1	c.1755delC	I586fs	1
BAP1	c.2036delT	I679fs	1
BAP1	c.151A>T	K51*	1
BAP1	c.855dupC	K286fs	1
BAP1	c.1274delA	K425fs	1
BAP1	c.1275_1284del10	K425fs	1
BAP1	c.1833_1834delGA	K612fs	1
BAP1	c.47_48insA	L17fs	1
BAP1	c.689_692delinsAG	L230fs	1
BAP1	c.1708C>G	L570V	1
BAP1	c.2_7delTGAATA	M1_N2del	1
BAP1	c.492delC	M165fs	1
BAP1	c.1842delG	M615fs	1
BAP1	c.34_35ins8	P12fs	1
BAP1	c.983delC	P328fs	1
BAP1	c.778C>T	Q260*	1
BAP1	c.1228C>T	Q410*	1
BAP1	c.1447delC	Q483fs	1
BAP1	c.2079_2080delinsAT	Q694*	1
BAP1	c.435delC	R146fs	1
BAP1	c.1534_1538delCGCTC	R512fs	1
BAP1	c.2101_2110del10	R701fs	1
BAP1	c.1025_1040del16	S342fs	1
BAP1	c.1184C>G	S395*	1
BAP1	c.1379C>G	S460*	1
BAP1	c.1488delC	S497fs	1
BAP1	c.1609delA	S537fs	1
BAP1	c.1712_1715delinsCT	S571fs	1
BAP1	c.1782delG	S595fs	1
BAP1	c.795_810delinsCAT	T266fs	1
BAP1	c.1234_1235delAC	T412fs	1
BAP1	c.1438delA	T480fs	1
BAP1	c.510dupT	V171fs	1
BAP1	c.1060_1079del20	V354fs	1
BAP1	c.15G>A	W5*	1
BAP1	c.588G>A	W196*	1
BAP1	c.518A>G	Y173C	1
BAP1	c.1937_1938delAT	Y646fs	1
BARD1	c.1678-1G>T	N/A (splice variant)	1
BCOR	c.1005dupC	S336fs	1
BCOR	c.573_595del23	W191fs	1
BLM	c.3600delA	K1200fs	1
BLM	c.1933C>T	Q645*	1
BMPR1A	c.441dupT	D148fs	1
BRAF	c.1781A>G	D594G	1
BRAF	c.1799T>A	V600E	1
BRCA1	c.2475delC	D825fs	1
BRCA2	c.6593_6597delAAACT	E2198fs	1
BRCA2	c.7913_7917delTTCCT	F2638fs	1
BRCA2	c.8377G>A	G2793R	1
BRCA2	c.5833delA	I1945fs	1
BRCA2	c.6392_6396delAATTA	K2131fs	1
BRCA2	c.1800T>G	Y600*	1
BRCA2	c.4965C>A	Y1655*	1
BRIP1	c.1201_1204dupTGTG	A402fs	1
CDC73	c.973-1_973delinsCA	N/A (splice variant)	1
CDC73	c.812_813delCA	P271fs	1
CDH1	c.1436delA	D479fs	1
CDH1	c.1824_1843del20	K608fs	1
CDKN1B	c.476-2A>T	N/A (splice variant)	1
CDKN2A	c.9_32dup24	A4_P11dup	1
CDKN2A	c.225dupC	A76fs	1
CDKN2A	c.182delA	E61fs	1
CDKN2A	c.189dupG	L64fs	1
CDKN2A	c.340C>T	P114S	1
CDKN2A	c.168delC	S56fs	1
CDKN2A	c.330G>A	W110*	1
CHEK1	c.352delG	V118fs	1
CHEK2	c.483_485delAGA	E161del	1
CHEK2	c.398_399delCA	T133fs	1
CHEK2	c.591delA	V198fs	1
CIC	c.1526delC	P509fs	1
CREBBP	c.435dupC	A146fs	1
CREBBP	c.3699-2A>G	N/A (splice variant)	1
CREBBP	c.2189_2190dupGG	N731fs	1
CREBBP	c.4078C>T	R1360*	1
CREBBP	c.6010delC	R2004fs	1
CYLD	c.1139-1G>C	N/A (splice variant)	1
DICER1	c.3878dupA	N1293fs	1
DNMT3A	c.1101dupA	A368fs	1
DNMT3A	c.1972delG	D658fs	1
DNMT3A	c.1732G>T	E578*	1
DNMT3A	c.515delG	G172fs	1
DNMT3A	c.1640T>A	L547H	1
DNMT3A	c.691C>T	Q231*	1
DNMT3A	c.2375G>A	R792H	1
DNMT3A	c.2645G>A	R882H	1
EGFR	c.2369C>T	T790M	1
EP300	c.4035_4036delCA	D1345fs	1
EP300	c.4195G>T	D1399Y	1
EP300	c.6718G>T	G2240*	1
EP300	c.4564_4565delCA	Q1522fs	1
EP300	c.3694delT	S1232fs	1
EP300	c.1713G>A	W571*	1
ERCC2	c.184-15_192delins18	N/A (splice variant)	1
ERCC2	c.1480-1G>C	N/A (splice variant)	1
ERCC2	c.2190+1G>C	N/A (splice variant)	1
FANCA	c.1777-1G>C	N/A (splice variant)	1
FANCA	c.862G>T	E288*	1
FANCA	c.1630dupC	H544fs	1
FANCA	c.65G>A	W22*	1
FANCC	c.355_360delinsA	S119fs	1
FANCI	c.3578dupA	N1193fs	1
FANCM	c.5101C>T	Q1701*	1
FAT1	c.4923dupT	K1642fs	1
FAT1	c.1040dupT	S348fs	1
FAT1	c.5084_5085insGATT	S1696fs	1
FAT1	c.4615delG	V1539fs	1
FBXW7	c.1285delA	M429fs	1
FBXW7	c.37C>T	R13*	1
FBXW7	c.1394G>A	R465H	1
FBXW7	c.1450delA	R484fs	1
FBXW7	c.1634A>G	Y545C	1
FH	c.556-2A>T	N/A (splice variant)	1
FH	c.738+1G>C	N/A (splice variant)	1
FH	c.1293delA	E432fs	1
FH	c.1475_1476delTC	L492fs	1
FH	c.697C>T	R233C	1
FH	c.664delT	S222fs	1
FLCN	c.194_195delAG	E65fs	1
FLCN	c.1270_1273delGTGC	V424fs	1
FUBP1	c.1633delT	Y545fs	1
IDH2	c.419G>A	R140Q	1
JAK1	c.2323delG	D775fs	1
JAK2	c.1124T>G	L375*	1
JAK2	c.3002T>A	L1001*	1
KDM5C	c.1841delC	A614fs	1
KDM5C	c.3568_3571delTGTG	C1190fs	1
KDM5C	c.346_351+6delinsTTAC	N/A (splice variant)	1
KDM5C	c.1122+1G>T	N/A (splice variant)	1
KDM5C	c.2981+1G>C	N/A (splice variant)	1
KDM5C	c.3120+1_3120+12del12	N/A (splice variant)	1
KDM5C	c.1549_1559del11	D517fs	1
KDM5C	c.3415delG	D1139fs	1
KDM5C	c.3620delA	D1207fs	1
KDM5C	c.826G>T	E276*	1
KDM5C	c.1195G>T	E399*	1
KDM5C	c.1269_1270delGG	E424fs	1
KDM5C	c.1936G>T	E646*	1
KDM5C	c.2110G>T	E704*	1
KDM5C	c.2371delC	E792fs	1
KDM5C	c.2508_2509delGG	E837fs	1
KDM5C	c.3199G>T	E1067*	1
KDM5C	c.3365_3366delinsC	E1122fs	1
KDM5C	c.833delG	G278fs	1
KDM5C	c.1150_1154delGGCTT	G384fs	1
KDM5C	c.1418delG	G473fs	1
KDM5C	c.3324delC	G1109fs	1
KDM5C	c.3558dupT	I1187fs	1
KDM5C	c.729delC	K244fs	1
KDM5C	c.730_734delAAGAT	K244fs	1
KDM5C	c.1339_1360del22	K447fs	1
KDM5C	c.299delT	L100fs	1
KDM5C	c.706delC	L236fs	1
KDM5C	c.2456delT	L819fs	1
KDM5C	c.2713_2723del11	L905fs	1
KDM5C	c.3598_3641del44	L1200fs	1
KDM5C	c.4006delC	L1336fs	1
KDM5C	c.953_954delAT	N318fs	1
KDM5C	c.1847dupA	N616fs	1
KDM5C	c.3278delA	N1093fs	1
KDM5C	c.1134delG	P380fs	1
KDM5C	c.1249_1275delinsT	P417fs	1
KDM5C	c.1439C>T	P480L	1
KDM5C	c.2420delC	P807fs	1
KDM5C	c.1182_1183delinsTT	Q395*	1
KDM5C	c.1820_1836del17	Q607fs	1
KDM5C	c.2908_2909delinsT	Q970fs	1
KDM5C	c.3118delC	Q1040fs	1
KDM5C	c.3456_3466del11	Q1155fs	1
KDM5C	c.3880C>T	Q1294*	1
KDM5C	c.73C>T	R25*	1
KDM5C	c.1914delA	R638fs	1
KDM5C	c.2041C>T	R681*	1
KDM5C	c.2785C>T	R929*	1
KDM5C	c.3934delC	R1312fs	1
KDM5C	c.122C>A	S41*	1
KDM5C	c.2425delA	S809fs	1
KDM5C	c.2820delC	S941fs	1
KDM5C	c.3320_3326dup7	S1110fs	1
KDM5C	c.3686C>A	S1229*	1
KDM5C	c.4135_4145del11	S1379fs	1
KDM5C	c.803_809dup7	V271fs	1
KDM5C	c.1285_1294del10	V429fs	1
KDM5C	c.2737delG	V913fs	1
KDM5C	c.2316delC	W773fs	1
KDM5C	c.4260G>A	W1420*	1
KDM5C	c.1314_1320del7	Y440fs	1
KDM5C	c.1561dupT	Y521fs	1
KDM6A	c.1029T>A	C343*	1
KDM6A	c.2623dupC	H875fs	1
KDM6A	c.3598delC	L1200fs	1
KDM6A	c.1463delA	N488fs	1
KDM6A	c.3554dupA	N1185fs	1
KDM6A	c.1972C>T	R658*	1
KDM6A	c.4130dupA	Y1378fs	1
KEAP1	c.574G>T	E192*	1
KEAP1	c.1525G>A	G509R	1
KEAP1	c.305C>T	S102L	1
KEAP1	c.499dupG	V167fs	1
KMT2A	c.2064dupT	D689fs	1
KMT2A	c.4468C>T	Q1490*	1
KMT2A	c.5345dupT	S1783fs	1
KMT2C	c.11282_11285dupATTC	A3763fs	1
KMT2C	c.12601delT	C4201fs	1
KMT2C	c.5082+1G>T	N/A (splice variant)	1
KMT2C	c.7443-1G>T	N/A (splice variant)	1
KMT2C	c.4015delG	E1339fs	1
KMT2C	c.4483G>T	E1495*	1
KMT2C	c.3944T>G	L1315*	1
KMT2C	c.4154dupA	N1385fs	1
KMT2C	c.10374dupA	P3459fs	1
KMT2C	c.640C>T	Q214*	1
KMT2C	c.11842C>T	Q3948*	1
KMT2C	c.4000dupT	S1334fs	1
KMT2C	c.8497delG	V2833fs	1
KMT2D	c.5782+1G>A	N/A (splice variant)	1
KMT2D	c.9583_9601del19	L3195fs	1
KMT2D	c.11848C>T	Q3950*	1
KMT2D	c.13518delC	S4507fs	1
KMT2D	c.3150_3151insT	V1051fs	1
KRAS	c.34G>T	G12C	1
KRAS	c.35G>T	G12V	1
LZTR1	c.27delG	Q10fs	1
MAP2K4	c.892-1G>C	N/A (splice variant)	1
MAP3K1	c.2819_2824delinsTT	S940fs	1
MEN1	c.784-9G>A	N/A (splice variant)	1
MET	c.3334C>T	H1112Y	1
MET	c.3803T>C	M1268T	1
MET	c.3742T>C	Y1248H	1
MLH1	c.666_667insTT	A223fs	1
MLH1	c.1480delT	C494fs	1
MLH1	c.117-1G>A	N/A (splice variant)	1
MLH1	c.208-1G>C	N/A (splice variant)	1
MLH1	c.790+1delG	N/A (splice variant)	1
MLH1	c.150delT	I50fs	1
MLH1	c.927delC	T310fs	1
MLH1	c.1793_1815del23	T598fs	1
MLH1	c.390C>G	Y130*	1
MLH3	c.3367C>T	Q1123*	1
MSH2	c.2351_2352delTT	F784fs	1
MSH2	c.2152C>T	Q718*	1
MSH6	c.741delA	K247fs	1
MSH6	c.3G>A	M1?	1
MSH6	c.1772delC	P591fs	1
MSH6	c.1128_1132delAAAGA	R379fs	1
MTOR	c.7255G>A	E2419K	1
MTOR	c.5941A>G	K1981E	1
MTOR	c.4379T>C	L1460P	1
MTOR	c.6625C>G	L2209V	1
MTOR	c.7000T>G	L2334V	1
MTOR	c.7280T>A	L2427Q	1
MTOR	c.7292T>C	L2431P	1
MTOR	c.6644C>A	S2215Y	1
MTOR	c.5928_5930delinsTAA	T1977K	1
MTOR	c.6015_6016delinsAT	V2006F	1
MTOR	c.6016G>T	V2006F	1
MUTYH	c.1177+2T>C	N/A (splice variant)	1
MUTYH	c.129_130delCA	N43fs	1
MUTYH	c.725G>A	R242H	1
MUTYH	c.536A>G	Y179C	1
NBN	c.1336delG	A446fs	1
NBN	c.2071-1G>C	N/A (splice variant)	1
NBN	c.698_701delAACA	K233fs	1
NBN	c.6G>A	W2*	1
NF1	c.586+1G>T	N/A (splice variant)	1
NF1	c.757delG	V253fs	1
NF2	c.561_568dup8	A190fs	1
NF2	c.448-7_453del13	N/A (splice variant)	1
NF2	c.516+1delG	N/A (splice variant)	1
NF2	c.676-2A>T	N/A (splice variant)	1
NF2	c.1341-2A>C	N/A (splice variant)	1
NF2	c.1341-2A>T	N/A (splice variant)	1
NF2	c.601delG	D201fs	1
NF2	c.318delA	E107fs	1
NF2	c.643G>T	E215*	1
NF2	c.1334_1337delAGAG	E445fs	1
NF2	c.1570G>T	E524*	1
NF2	c.851dupA	F285fs	1
NF2	c.838dupA	I280fs	1
NF2	c.41_42delTC	L14fs	1
NF2	c.350_353delTATT	L117fs	1
NF2	c.819delinsAA	P275fs	1
NF2	c.441_442delGG	Q147fs	1
NF2	c.493C>T	Q165*	1
NF2	c.970C>T	Q324*	1
NF2	c.1368_1383del16	Q456fs	1
NF2	c.514delA	R172fs	1
NF2	c.592C>T	R198*	1
NF2	c.565_571del7	T189fs	1
NF2	c.1172_1209del38	T391fs	1
NF2	c.455_456ins8	Y153fs	1
NF2	c.531T>A	Y177*	1
NFE2L2	c.230A>C	D77A	1
NFE2L2	c.230A>T	D77V	1
NFE2L2	c.245A>C	E82A	1
NFE2L2	c.246A>T	E82D	1
NFE2L2	c.92G>C	G31A	1
NFE2L2	c.92G>A	G31E	1
NFE2L2	c.242G>C	G81A	1
NFE2L2	c.242G>A	G81D	1
NFE2L2	c.100C>G	R34G	1
NFE2L2	c.239C>A	T80K	1
NFE2L2	c.95T>G	V32G	1
NFE2L2	c.72G>T	W24C	1
NSD1	c.3549dupT	E1184fs	1
NSD1	c.709A>T	K237*	1
NSD1	c.6871delC	Q2291fs	1
PBRM1	c.1031_1033delinsT	A344fs	1
PBRM1	c.1084delG	A362fs	1
PBRM1	c.1117delG	A373fs	1
PBRM1	c.1507_1510delGCCA	A503fs	1
PBRM1	c.2001_2004delAGCT	A668fs	1
PBRM1	c.236+1G>A	N/A (splice variant)	1
PBRM1	c.384+1G>C	N/A (splice variant)	1
PBRM1	c.528+1G>A	N/A (splice variant)	1
PBRM1	c.529-1G>A	N/A (splice variant)	1
PBRM1	c.714+1G>T	N/A (splice variant)	1
PBRM1	c.813+2T>C	N/A (splice variant)	1
PBRM1	c.1079_1087+4del13	N/A (splice variant)	1
PBRM1	c.1444-2A>C	N/A (splice variant)	1
PBRM1	c.1541+1delG	N/A (splice variant)	1
PBRM1	c.1542-1_1544delGTAA	N/A (splice variant)	1
PBRM1	c.1818+1G>A	N/A (splice variant)	1
PBRM1	c.2567+1G>A	N/A (splice variant)	1
PBRM1	c.2567+1G>T	N/A (splice variant)	1
PBRM1	c.2568-2A>T	N/A (splice variant)	1
PBRM1	c.2965+1G>T	N/A (splice variant)	1
PBRM1	c.3312+1G>A	N/A (splice variant)	1
PBRM1	c.3459-1dupG	N/A (splice variant)	1
PBRM1	c.3459-2A>G	N/A (splice variant)	1
PBRM1	c.3616+2T>C	N/A (splice variant)	1
PBRM1	c.3800+1G>A	N/A (splice variant)	1
PBRM1	c.3800+1G>T	N/A (splice variant)	1
PBRM1	c.3928_3930+2delGAGGT	N/A (splice variant)	1
PBRM1	c.3930+9_3930+13delACCTC	N/A (splice variant)	1
PBRM1	c.4114_4132+12del31	N/A (splice variant)	1
PBRM1	c.4360-1G>T	N/A (splice variant)	1
PBRM1	c.249_253delCTATT	D83fs	1
PBRM1	c.751_754delGATA	D251fs	1
PBRM1	c.1892_1894delinsTT	D631fs	1
PBRM1	c.2883_2892del10	D962fs	1
PBRM1	c.3292delG	D1098fs	1
PBRM1	c.3892delG	D1298fs	1
PBRM1	c.208G>T	E70*	1
PBRM1	c.310delG	E104fs	1
PBRM1	c.550G>T	E184*	1
PBRM1	c.1099G>T	E367*	1
PBRM1	c.1321G>T	E441*	1
PBRM1	c.1869delA	E624fs	1
PBRM1	c.2073_2074dupTG	E692fs	1
PBRM1	c.2119delG	E707fs	1
PBRM1	c.2224G>T	E742*	1
PBRM1	c.2339_2349delinsCAGG	E780fs	1
PBRM1	c.2536G>T	E846*	1
PBRM1	c.2545delG	E849fs	1
PBRM1	c.2722G>T	E908*	1
PBRM1	c.2715_2718delGAGA	E908fs	1
PBRM1	c.2722delG	E908fs	1
PBRM1	c.3051delA	E1017fs	1
PBRM1	c.3313_3334delinsAA	E1105fs	1
PBRM1	c.3319G>T	E1107*	1
PBRM1	c.3318_3324del7	E1107fs	1
PBRM1	c.3347_3348insA	E1117fs	1
PBRM1	c.3533_3534delAG	E1178fs	1
PBRM1	c.3823G>T	E1275*	1
PBRM1	c.4018G>T	E1340*	1
PBRM1	c.4067delA	E1356fs	1
PBRM1	c.4500dupA	E1501fs	1
PBRM1	c.4522G>T	E1508*	1
PBRM1	c.809delT	F270fs	1
PBRM1	c.2358delT	F786fs	1
PBRM1	c.3077_3084del8	F1026fs	1
PBRM1	c.3737delT	F1246fs	1
PBRM1	c.3738delC	F1246fs	1
PBRM1	c.495_496dupTG	G166fs	1
PBRM1	c.934_935delGG	G312fs	1
PBRM1	c.2389G>T	G797*	1
PBRM1	c.2823delA	G942fs	1
PBRM1	c.3023_3027delGCAAG	G1008fs	1
PBRM1	c.3997_3998delGG	G1333fs	1
PBRM1	c.4085_4086delGG	G1362fs	1
PBRM1	c.4131delA	G1378fs	1
PBRM1	c.4303G>T	G1435*	1
PBRM1	c.1340_1341insAACA	H447fs	1
PBRM1	c.1717delC	H573fs	1
PBRM1	c.1795_1810del16	H599fs	1
PBRM1	c.1833dupA	H612fs	1
PBRM1	c.3431_3437del7	H1144fs	1
PBRM1	c.4046_4047delAC	H1349fs	1
PBRM1	c.4497_4500delCTCA	H1499fs	1
PBRM1	c.217delA	I73fs	1
PBRM1	c.576_580delCATAG	I193fs	1
PBRM1	c.667delA	I223fs	1
PBRM1	c.2623_2624delAT	I875fs	1
PBRM1	c.2623delA	I875fs	1
PBRM1	c.3142delA	I1048fs	1
PBRM1	c.3516_3522del7	I1172fs	1
PBRM1	c.3985dupA	I1329fs	1
PBRM1	c.640_643delAAAG	K214fs	1
PBRM1	c.674_680del7	K225fs	1
PBRM1	c.727A>T	K243*	1
PBRM1	c.949A>T	K317*	1
PBRM1	c.1000A>T	K334*	1
PBRM1	c.1240A>T	K414*	1
PBRM1	c.1380delA	K460fs	1
PBRM1	c.1658delA	K553fs	1
PBRM1	c.1706_1715del10	K569fs	1
PBRM1	c.1771A>T	K591*	1
PBRM1	c.1912_1922del11	K638fs	1
PBRM1	c.1930A>T	K644*	1
PBRM1	c.1958_1959delAA	K653fs	1
PBRM1	c.1983delA	K661fs	1
PBRM1	c.2686A>T	K896*	1
PBRM1	c.2727delA	K909fs	1
PBRM1	c.2754delA	K918fs	1
PBRM1	c.2760delA	K920fs	1
PBRM1	c.3025A>T	K1009*	1
PBRM1	c.3058A>T	K1020*	1
PBRM1	c.3057dupT	K1020fs	1
PBRM1	c.3559_3583del25	K1187fs	1
PBRM1	c.3562_3575del14	K1188fs	1
PBRM1	c.3620delA	K1207fs	1
PBRM1	c.3749_3759delinsT	K1250fs	1
PBRM1	c.3769A>T	K1257*	1
PBRM1	c.1232T>A	L411*	1
PBRM1	c.1334delT	L445fs	1
PBRM1	c.1419delT	L474fs	1
PBRM1	c.1575_1579delCTTAT	L526fs	1
PBRM1	c.1700_1701dupAC	L568fs	1
PBRM1	c.2270_2280del11	L757fs	1
PBRM1	c.2327delT	L776fs	1
PBRM1	c.3148delC	L1050fs	1
PBRM1	c.3572_3573dupTT	L1192fs	1
PBRM1	c.2116_2128del13	M706fs	1
PBRM1	c.3600delC	M1201fs	1
PBRM1	c.788_789delAT	N263fs	1
PBRM1	c.1387_1388dupAA	N463fs	1
PBRM1	c.2319delT	N773fs	1
PBRM1	c.2438_2446delinsC	N813fs	1
PBRM1	c.2915delA	N972fs	1
PBRM1	c.3295_3305del11	N1099fs	1
PBRM1	c.1253delC	P418fs	1
PBRM1	c.1946_1963delinsT	P649fs	1
PBRM1	c.3937_3944del8	P1313fs	1
PBRM1	c.4230dupG	P1411fs	1
PBRM1	c.4425delA	P1477fs	1
PBRM1	c.4430delC	P1477fs	1
PBRM1	c.190C>T	Q64*	1
PBRM1	c.268C>T	Q90*	1
PBRM1	c.457C>T	Q153*	1
PBRM1	c.562_569del8	Q188fs	1
PBRM1	c.625C>T	Q209*	1
PBRM1	c.1198delC	Q400fs	1
PBRM1	c.1264C>T	Q422*	1
PBRM1	c.1265delA	Q422fs	1
PBRM1	c.1289dupT	Q431fs	1
PBRM1	c.1294C>T	Q432*	1
PBRM1	c.1318C>T	Q440*	1
PBRM1	c.1561C>T	Q521*	1
PBRM1	c.2605C>T	Q869*	1
PBRM1	c.3817C>T	Q1273*	1
PBRM1	c.3816delT	Q1273fs	1
PBRM1	c.4386_4395del10	Q1462fs	1
PBRM1	c.4441C>T	Q1481*	1
PBRM1	c.172C>T	R58*	1
PBRM1	c.1534delA	R512fs	1
PBRM1	c.1555A>T	R519*	1
PBRM1	c.2035delC	R679fs	1
PBRM1	c.2626C>T	R876C	1
PBRM1	c.2625delT	R876fs	1
PBRM1	c.2627G>A	R876H	1
PBRM1	c.2776delA	R926fs	1
PBRM1	c.3283C>T	R1095*	1
PBRM1	c.3457A>T	R1153*	1
PBRM1	c.941C>G	S314*	1
PBRM1	c.1147delT	S383fs	1
PBRM1	c.1540delA	S514fs	1
PBRM1	c.1613C>A	S538*	1
PBRM1	c.1613C>G	S538*	1
PBRM1	c.1813_1814delTC	S605fs	1
PBRM1	c.1953dupA	S652fs	1
PBRM1	c.2066_2073del8	S689fs	1
PBRM1	c.2575_2582del8	S859fs	1
PBRM1	c.3170C>G	S1057*	1
PBRM1	c.3651delC	S1218fs	1
PBRM1	c.4342delA	S1448fs	1
PBRM1	c.125dupC	T43fs	1
PBRM1	c.781delA	T261fs	1
PBRM1	c.3171dupA	V1058fs	1
PBRM1	c.3181_3182delGT	V1061fs	1
PBRM1	c.3214_3217delGTGG	V1072fs	1
PBRM1	c.3771delA	V1258fs	1
PBRM1	c.4179_4189del11	V1394fs	1
PBRM1	c.423_443del21	W141_R148delins*	1
PBRM1	c.423G>A	W141*	1
PBRM1	c.2951G>A	W984*	1
PBRM1	c.3153G>A	W1051*	1
PBRM1	c.3471_3472delAT	W1158fs	1
PBRM1	c.4094G>A	W1365*	1
PBRM1	c.254_255delAT	Y85fs	1
PBRM1	c.663T>A	Y221*	1
PBRM1	c.661delT	Y221fs	1
PBRM1	c.786_787delTA	Y262fs	1
PBRM1	c.841delT	Y281fs	1
PBRM1	c.1159delT	Y387fs	1
PBRM1	c.1248dupA	Y417fs	1
PBRM1	c.1261dupT	Y421fs	1
PBRM1	c.1800T>G	Y600*	1
PBRM1	c.2087_2088delAC	Y696fs	1
PBRM1	c.2211delA	Y738fs	1
PBRM1	c.2994C>A	Y998*	1
PBRM1	c.3382delT	Y1128fs	1
PBRM1	c.3554dupT	Y1186fs	1
PBRM1	c.3789_3790dupTT	Y1264fs	1
PBRM1	c.3790delT	Y1264fs	1
PBRM1	c.3795C>A	Y1265*	1
PBRM1	c.4056C>A	Y1352*	1
PBRM1	c.4126delT	Y1376fs	1
PIK3CA	c.1258T>C	C420R	1
PIK3CA	c.3140A>T	H1047L	1
PIK3CA	c.333G>T	K111N	1
PIK3CA	c.3129G>A	M1043I	1
PIK3CA	c.323G>A	R108H	1
PIK3CB	c.3151G>A	E1051K	1
PIK3R1	c.1392_1403del12	D464_Y467del	1
PIK3R1	c.1713_1727dup15	Q572_T576dup	1
PIK3R1	c.1932_1942del11	T645fs	1
PMS2	c.678dupT	I227fs	1
PMS2	c.736_741delins11	P246fs	1
PMS2	c.137G>T	S46I	1
POT1	c.9+1G>A	N/A (splice variant)	1
PRKDC	c.3680delG	G1227fs	1
PTEN	c.372T>A	C124*	1
PTEN	c.209+4_209+7delAGTA	N/A (splice variant)	1
PTEN	c.634+2T>A	N/A (splice variant)	1
PTEN	c.801+2T>A	N/A (splice variant)	1
PTEN	c.1024_1026+1delAAGG	N/A (splice variant)	1
PTEN	c.276C>A	D92E	1
PTEN	c.274G>C	D92H	1
PTEN	c.458_476del19	D153fs	1
PTEN	c.461delT	F154fs	1
PTEN	c.836delT	F279fs	1
PTEN	c.813delT	H272fs	1
PTEN	c.364delA	I122fs	1
PTEN	c.196A>T	K66*	1
PTEN	c.800delA	K267fs	1
PTEN	c.68T>G	L23*	1
PTEN	c.170delT	L57fs	1
PTEN	c.416delT	L139fs	1
PTEN	c.417_423del7	L139fs	1
PTEN	c.144C>G	N48K	1
PTEN	c.875delA	N292fs	1
PTEN	c.968delA	N323fs	1
PTEN	c.113C>T	P38L	1
PTEN	c.638delC	P213fs	1
PTEN	c.741dupA	P248fs	1
PTEN	c.780dupA	Q261fs	1
PTEN	c.892C>T	Q298*	1
PTEN	c.44G>T	R15I	1
PTEN	c.161dupT	R55fs	1
PTEN	c.388C>T	R130*	1
PTEN	c.388C>G	R130G	1
PTEN	c.389G>A	R130Q	1
PTEN	c.1003C>T	R335*	1
PTEN	c.686C>G	S229*	1
PTEN	c.955_958delACTT	T319fs	1
PTEN	c.955dupA	T319fs	1
PTEN	c.962delinsAAA	T321fs	1
PTEN	c.157_158delinsTG	V53*	1
PTEN	c.397_398delGT	V133fs	1
PTEN	c.763delG	V255fs	1
PTEN	c.202T>G	Y68D	1
PTEN	c.529delT	Y177fs	1
PTEN	c.1008C>G	Y336*	1
RAD50	c.2234delA	K745fs	1
RAD51B	c.316-3_318delTAGATT	N/A (splice variant)	1
RAD51B	c.414_418delGGTGT	V139fs	1
RAD51D	c.313delA	I105fs	1
RAF1	c.1171A>T	R391W	1
RB1	c.1595_1596insAA	E533fs	1
RB1	c.1147_1148insTC	Q383fs	1
SDHA	c.263dupC	C89fs	1
SDHB	c.725G>A	R242H	1
SETD2	c.6025delG	A2009fs	1
SETD2	c.1999delT	C667fs	1
SETD2	c.2180_2181delinsAA	C727*	1
SETD2	c.2696_2697dupAA	C900fs	1
SETD2	c.71+1_71+5delGTAAG	N/A (splice variant)	1
SETD2	c.4454+1G>C	N/A (splice variant)	1
SETD2	c.4918-2A>G	N/A (splice variant)	1
SETD2	c.5016-1G>A	N/A (splice variant)	1
SETD2	c.5016-6_5016del7	N/A (splice variant)	1
SETD2	c.5398-1G>A	N/A (splice variant)	1
SETD2	c.5398-2A>G	N/A (splice variant)	1
SETD2	c.7238+1G>A	N/A (splice variant)	1
SETD2	c.7238+2T>G	N/A (splice variant)	1
SETD2	c.7239-2A>G	N/A (splice variant)	1
SETD2	c.7239-14_7239del15	N/A (splice variant)	1
SETD2	c.7431+1G>C	N/A (splice variant)	1
SETD2	c.1116_1119delCAGA	D372fs	1
SETD2	c.3030delA	D1011fs	1
SETD2	c.3174delT	D1058fs	1
SETD2	c.3296_3326del31	D1099fs	1
SETD2	c.3985delG	D1329fs	1
SETD2	c.5574dupT	D1859fs	1
SETD2	c.628G>T	E210*	1
SETD2	c.842_843dupAA	E282fs	1
SETD2	c.1738dupG	E580fs	1
SETD2	c.1915G>T	E639*	1
SETD2	c.2755G>T	E919*	1
SETD2	c.2914G>T	E972*	1
SETD2	c.3106G>T	E1036*	1
SETD2	c.3319G>T	E1107*	1
SETD2	c.3424G>T	E1142*	1
SETD2	c.3559G>T	E1187*	1
SETD2	c.3757G>T	E1253*	1
SETD2	c.3756_3763del8	E1253fs	1
SETD2	c.4303_4312del10	E1435fs	1
SETD2	c.4584delA	E1528fs	1
SETD2	c.5152G>T	E1718*	1
SETD2	c.5695G>T	E1899*	1
SETD2	c.5890G>T	E1964*	1
SETD2	c.1235delG	G412fs	1
SETD2	c.504_525delins30	H169fs	1
SETD2	c.4808delA	H1603fs	1
SETD2	c.4192_4199del8	I1398fs	1
SETD2	c.6014_6015delTA	I2005fs	1
SETD2	c.1058delA	K353fs	1
SETD2	c.1640_1644delAGCAT	K547fs	1
SETD2	c.1832delA	K611fs	1
SETD2	c.2557A>T	K853*	1
SETD2	c.4274delA	K1425fs	1
SETD2	c.274_280del7	L92fs	1
SETD2	c.749T>G	L250*	1
SETD2	c.5213T>G	L1738*	1
SETD2	c.5311_5317del7	L1771fs	1
SETD2	c.5311delC	L1771fs	1
SETD2	c.6649delC	L2217fs	1
SETD2	c.7172T>A	L2391*	1
SETD2	c.2210delT	M737fs	1
SETD2	c.1571delA	N524fs	1
SETD2	c.1865dupA	N622fs	1
SETD2	c.4152_4155delTGAA	N1384fs	1
SETD2	c.4187dupA	N1396fs	1
SETD2	c.5378delA	N1793fs	1
SETD2	c.7578_7582delTCCTG	N2526fs	1
SETD2	c.1316delC	P439fs	1
SETD2	c.1601delC	P534fs	1
SETD2	c.3637_3642delinsA	P1213fs	1
SETD2	c.4409C>T	P1470L	1
SETD2	c.5996delC	P1999fs	1
SETD2	c.7200delT	P2401fs	1
SETD2	c.19C>T	Q7*	1
SETD2	c.1002_1010delinsT	Q334fs	1
SETD2	c.2164C>T	Q722*	1
SETD2	c.2878C>T	Q960*	1
SETD2	c.2887C>T	Q963*	1
SETD2	c.3199dupC	Q1067fs	1
SETD2	c.3490C>T	Q1164*	1
SETD2	c.3789_3790delTC	Q1264fs	1
SETD2	c.3789delT	Q1264fs	1
SETD2	c.4855C>T	Q1619*	1
SETD2	c.4912delC	Q1638fs	1
SETD2	c.5380C>T	Q1794*	1
SETD2	c.5473C>T	Q1825*	1
SETD2	c.5791C>T	Q1931*	1
SETD2	c.6148C>T	Q2050*	1
SETD2	c.6619C>T	Q2207*	1
SETD2	c.6940C>T	Q2314*	1
SETD2	c.1177C>T	R393*	1
SETD2	c.1477_1478delCG	R493fs	1
SETD2	c.3964C>T	R1322*	1
SETD2	c.4282A>T	R1428*	1
SETD2	c.4474C>T	R1492*	1
SETD2	c.6118C>T	R2040*	1
SETD2	c.611C>A	S204*	1
SETD2	c.1212_1213ins8	S405fs	1
SETD2	c.1289_1290delCT	S430fs	1
SETD2	c.1409C>G	S470*	1
SETD2	c.2230delA	S744fs	1
SETD2	c.2462_2488delinsTA	S821fs	1
SETD2	c.2492C>G	S831*	1
SETD2	c.2511_2524del14	S838fs	1
SETD2	c.2749dupA	S917fs	1
SETD2	c.2977delT	S993fs	1
SETD2	c.3273_3274delTC	S1091fs	1
SETD2	c.4097C>A	S1366*	1
SETD2	c.4715C>A	S1572*	1
SETD2	c.4979C>G	S1660*	1
SETD2	c.2684dupT	T896fs	1
SETD2	c.3047_3048delCT	T1016fs	1
SETD2	c.3435dupT	T1146fs	1
SETD2	c.4953dupT	T1652fs	1
SETD2	c.7537_7544del8	T2513fs	1
SETD2	c.548_549delTA	V183fs	1
SETD2	c.3951_3955delGGTTG	V1319fs	1
SETD2	c.4291dupG	V1431fs	1
SETD2	c.5811delA	V1938fs	1
SETD2	c.1130_1131delAT	Y377fs	1
SETD2	c.1138dupT	Y380fs	1
SETD2	c.1167T>G	Y389*	1
SETD2	c.3051delT	Y1017fs	1
SETD2	c.4736_4737insAA	Y1579fs	1
SETD2	c.4814A>G	Y1605C	1
SETD2	c.5013delT	Y1671fs	1
SETD2	c.5529T>G	Y1843*	1
SETD2	c.7465delT	Y2489fs	1
SETD2	c.7569_7573delCTGTA	Y2523fs	1
SF3B1	c.2225G>A	G742D	1
SF3B1	c.2098A>G	K700E	1
SMAD4	c.1610A>C	D537A	1
SMARCA4	c.1944-1_1944delGG	N/A (splice variant)	1
SMARCA4	c.4207G>T	E1403*	1
SMARCA4	c.3580G>A	G1194R	1
SMARCA4	c.3694G>A	G1232S	1
SMARCB1	c.986+1G>T	N/A (splice variant)	1
SMARCB1	c.1118+2T>A	N/A (splice variant)	1
SMARCB1	c.1118+2T>C	N/A (splice variant)	1
SMARCB1	c.829delG	D277fs	1
SMARCB1	c.1066_1067delCT	L356fs	1
SMARCB1	c.536delA	N179fs	1
SMARCB1	c.992delA	N331fs	1
SMARCB1	c.1121G>A	R374Q	1
SMARCB1	c.1129C>T	R377C	1
SMARCB1	c.1047G>A	W349*	1
SPEN	c.2449delG	D817fs	1
SPEN	c.6799G>T	E2267*	1
SPEN	c.2227C>T	Q743*	1
SPEN	c.2383C>T	R795*	1
SPEN	c.868_869insT	T290fs	1
SPEN	c.7653delC	T2552fs	1
SPOP	c.232G>A	E78K	1
SPOP	c.351G>A	M117I	1
STK11	c.580G>T	D194Y	1
SUFU	c.454+1G>A	N/A (splice variant)	1
TET2	c.1864C>T	Q622*	1
TMEM127	c.442dupT	Y148fs	1
TP53	c.422G>A	C141Y	1
TP53	c.824G>A	C275Y	1
TP53	c.830G>T	C277F	1
TP53	c.96+1G>A	N/A (splice variant)	1
TP53	c.97-1G>T	N/A (splice variant)	1
TP53	c.376-1G>A	N/A (splice variant)	1
TP53	c.376-2_376-1delAG	N/A (splice variant)	1
TP53	c.559+2T>C	N/A (splice variant)	1
TP53	c.560-1G>C	N/A (splice variant)	1
TP53	c.672+1G>A	N/A (splice variant)	1
TP53	c.920-2A>T	N/A (splice variant)	1
TP53	c.145delG	D49fs	1
TP53	c.841G>C	D281H	1
TP53	c.538G>T	E180*	1
TP53	c.773A>G	E258G	1
TP53	c.773A>T	E258V	1
TP53	c.856G>A	E286K	1
TP53	c.326delT	F109fs	1
TP53	c.339_341delCTT	F113del	1
TP53	c.596G>A	G199E	1
TP53	c.596G>T	G199V	1
TP53	c.733G>T	G245C	1
TP53	c.733G>A	G245S	1
TP53	c.797G>A	G266E	1
TP53	c.503A>G	H168R	1
TP53	c.577C>T	H193Y	1
TP53	c.641A>G	H214R	1
TP53	c.394A>T	K132*	1
TP53	c.395A>T	K132M	1
TP53	c.491A>T	K164M	1
TP53	c.1146delA	K382fs	1
TP53	c.581T>G	L194R	1
TP53	c.989T>A	L330H	1
TP53	c.709delA	M237fs	1
TP53	c.711G>C	M237I	1
TP53	c.861_862delGA	N288fs	1
TP53	c.78delT	P27fs	1
TP53	c.451C>A	P151T	1
TP53	c.454C>T	P152S	1
TP53	c.832C>A	P278T	1
TP53	c.156delA	Q52fs	1
TP53	c.406C>G	Q136E	1
TP53	c.990_991dupTC	Q331fs	1
TP53	c.473G>A	R158H	1
TP53	c.524G>A	R175H	1
TP53	c.586C>T	R196*	1
TP53	c.638G>T	R213L	1
TP53	c.743G>A	R248Q	1
TP53	c.745A>G	R249G	1
TP53	c.746G>T	R249M	1
TP53	c.817C>T	R273C	1
TP53	c.816delinsTT	R273fs	1
TP53	c.817C>A	R273S	1
TP53	c.839G>C	R280T	1
TP53	c.1009C>T	R337C	1
TP53	c.1024delC	R342fs	1
TP53	c.267delC	S90fs	1
TP53	c.380C>A	S127Y	1
TP53	c.446C>T	S149F	1
TP53	c.469G>T	V157F	1
TP53	c.517G>T	V173L	1
TP53	c.646G>T	V216L	1
TP53	c.614A>G	Y205C	1
TP53	c.659A>G	Y220C	1
TP53	c.658T>A	Y220N	1
TSC1	c.2643delA	A882fs	1
TSC1	c.508+2T>C	N/A (splice variant)	1
TSC1	c.1264-1G>A	N/A (splice variant)	1
TSC1	c.1997+1G>A	N/A (splice variant)	1
TSC1	c.2502+1G>A	N/A (splice variant)	1
TSC1	c.2625+1G>A	N/A (splice variant)	1
TSC1	c.1212delT	D404fs	1
TSC1	c.25G>T	E9*	1
TSC1	c.25delG	E9fs	1
TSC1	c.232G>T	E78*	1
TSC1	c.1896delA	G633fs	1
TSC1	c.2394dupG	K799fs	1
TSC1	c.608delT	L203fs	1
TSC1	c.698dupT	L233fs	1
TSC1	c.51delC	M18fs	1
TSC1	c.2128C>T	Q710*	1
TSC1	c.2548delA	R850fs	1
TSC1	c.623delG	S208fs	1
TSC1	c.1000delT	S334fs	1
TSC1	c.2507C>G	S836*	1
TSC1	c.551_560del10	V184fs	1
TSC2	c.2098-1G>C	N/A (splice variant)	1
TSC2	c.2356-1G>A	N/A (splice variant)	1
TSC2	c.4386_4387delCA	I1463fs	1
TSC2	c.4544dupA	N1515fs	1
TSC2	c.4952A>G	N1651S	1
U2AF1	c.101C>T	S34F	1
VHL	c.149_165del17	A50fs	1
VHL	c.443_444dupTT	A149fs	1
VHL	c.445_446delGC	A149fs	1
VHL	c.231C>A	C77*	1
VHL	c.229dupT	C77fs	1
VHL	c.322_340+1delinsT	N/A (splice variant)	1
VHL	c.339_340+1delAGG	N/A (splice variant)	1
VHL	c.340+2_340+17del16	N/A (splice variant)	1
VHL	c.340+2T>A	N/A (splice variant)	1
VHL	c.341-1G>A	N/A (splice variant)	1
VHL	c.341-17_343del20	N/A (splice variant)	1
VHL	c.341-17_349del26	N/A (splice variant)	1
VHL	c.462_463+11del13	N/A (splice variant)	1
VHL	c.462_463+17del19	N/A (splice variant)	1
VHL	c.463+2T>C	N/A (splice variant)	1
VHL	c.464-1G>A	N/A (splice variant)	1
VHL	c.464-2_464-1delinsCC	N/A (splice variant)	1
VHL	c.464-4_464-1delinsT	N/A (splice variant)	1
VHL	c.275_283del9	D92_P95delinsA	1
VHL	c.361_362delGA	D121fs	1
VHL	c.588delA	D197fs	1
VHL	c.637_638delGA	D213fs	1
VHL	c.164_165insC	E55fs	1
VHL	c.164_171del8	E55fs	1
VHL	c.208delG	E70fs	1
VHL	c.208dupG	E70fs	1
VHL	c.280_283delGAGC	E94fs	1
VHL	c.282_285delGCCG	E94fs	1
VHL	c.477delA	E160fs	1
VHL	c.595_605del11	E199fs	1
VHL	c.608dupA	E204fs	1
VHL	c.225delC	F76fs	1
VHL	c.226_241del16	F76fs	1
VHL	c.227delT	F76fs	1
VHL	c.271_299del29	F91fs	1
VHL	c.272delT	F91fs	1
VHL	c.355_357delTTC	F119del	1
VHL	c.405dupA	F136fs	1
VHL	c.407T>C	F136S	1
VHL	c.406T>G	F136V	1
VHL	c.443_444delTT	F148fs	1
VHL	c.169_170insC	G57fs	1
VHL	c.170_174delinsCCA	G57fs	1
VHL	c.277_280delGGCG	G93fs	1
VHL	c.309_310delinsC	G104fs	1
VHL	c.309_322del14	G104fs	1
VHL	c.315_324del10	G106fs	1
VHL	c.341delG	G114fs	1
VHL	c.330_331delCA	H110fs	1
VHL	c.330_340del11	H110fs	1
VHL	c.344A>C	H115P	1
VHL	c.344A>G	H115R	1
VHL	c.374_385del12	H125_L128del	1
VHL	c.374_380delinsCAC	H125fs	1
VHL	c.375delC	H125fs	1
VHL	c.571delC	H191fs	1
VHL	c.621dupA	H208fs	1
VHL	c.622_623delCA	H208fs	1
VHL	c.224_232del9	I75_C77del	1
VHL	c.223_226delinsG	I75_F76delinsV	1
VHL	c.220_224dupGTCAT	I75fs	1
VHL	c.222delC	I75fs	1
VHL	c.223_228delinsT	I75fs	1
VHL	c.308_324dup17	I109fs	1
VHL	c.438dupT	I147fs	1
VHL	c.451dupA	I151fs	1
VHL	c.453C>G	I151M	1
VHL	c.452T>C	I151T	1
VHL	c.539_540delinsA	I180fs	1
VHL	c.539delT	I180fs	1
VHL	c.475A>T	K159*	1
VHL	c.510delC	K171fs	1
VHL	c.187_199delinsG	L63_N67delinsD	1
VHL	c.186_187insTC	L63fs	1
VHL	c.186_203delinsAACTA	L63fs	1
VHL	c.250_253dupGTGC	L85fs	1
VHL	c.254delT	L85fs	1
VHL	c.265_270delCTCAAC	L89_N90del	1
VHL	c.264dupG	L89fs	1
VHL	c.266T>G	L89R	1
VHL	c.301delC	L101fs	1
VHL	c.302T>C	L101P	1
VHL	c.347_349delTTT	L116_W117delinsR	1
VHL	c.353T>C	L118P	1
VHL	c.381_388del8	L128fs	1
VHL	c.381delG	L128fs	1
VHL	c.381dupG	L128fs	1
VHL	c.383T>A	L128H	1
VHL	c.383T>G	L128R	1
VHL	c.384_391del8	L129fs	1
VHL	c.384dupT	L129fs	1
VHL	c.402dupA	L135fs	1
VHL	c.404delT	L135fs	1
VHL	c.419_420delTC	L140fs	1
VHL	c.458T>C	L153P	1
VHL	c.472_473delCT	L158fs	1
VHL	c.472_475delCTGA	L158fs	1
VHL	c.473T>G	L158R	1
VHL	c.487delC	L163fs	1
VHL	c.488T>C	L163P	1
VHL	c.506delT	L169fs	1
VHL	c.562delC	L188fs	1
VHL	c.160_172del13	M54fs	1
VHL	c.161dupT	M54fs	1
VHL	c.630dupG	M211fs	1
VHL	c.633_637delGGGAG	M211fs	1
VHL	c.198_199delGA	N67fs	1
VHL	c.200dupA	N67fs	1
VHL	c.232_233delAA	N78fs	1
VHL	c.233delA	N78fs	1
VHL	c.269A>T	N90I	1
VHL	c.390delT	N131fs	1
VHL	c.393C>A	N131K	1
VHL	c.393C>G	N131K	1
VHL	c.392A>C	N131T	1
VHL	c.419_420dupTC	N141fs	1
VHL	c.422_428del7	N141fs	1
VHL	c.422delA	N141fs	1
VHL	c.449delA	N150fs	1
VHL	c.450_452delinsAG	N150fs	1
VHL	c.174delG	P59fs	1
VHL	c.240delT	P81fs	1
VHL	c.256C>G	P86A	1
VHL	c.255_271del17	P86fs	1
VHL	c.257C>T	P86L	1
VHL	c.281_282dupAG	P95fs	1
VHL	c.283_284insTGCG	P95fs	1
VHL	c.294_319delinsT	P99fs	1
VHL	c.296delC	P99fs	1
VHL	c.302_303dupTG	P102fs	1
VHL	c.306_312del7	P103fs	1
VHL	c.308delC	P103fs	1
VHL	c.413_433del21	P138_G144del	1
VHL	c.513_514delinsA	P172fs	1
VHL	c.287_307del21	Q96_P102del	1
VHL	c.285_286delinsCT	Q96*	1
VHL	c.394delC	Q132fs	1
VHL	c.395_398delAAAC	Q132fs	1
VHL	c.490C>T	Q164*	1
VHL	c.489_493delCCAGG	Q164fs	1
VHL	c.491_495delAGGTT	Q164fs	1
VHL	c.583C>T	Q195*	1
VHL	c.171delG	R58fs	1
VHL	c.177delG	R60fs	1
VHL	c.178_208del31	R60fs	1
VHL	c.204dupG	R69fs	1
VHL	c.320delinsCA	R107fs	1
VHL	c.337C>T	R113*	1
VHL	c.358A>T	R120*	1
VHL	c.357dupC	R120fs	1
VHL	c.358A>G	R120G	1
VHL	c.482delinsTT	R161fs	1
VHL	c.499dupC	R167fs	1
VHL	c.500G>T	R167L	1
VHL	c.546delG	R182fs	1
VHL	c.627dupA	R210fs	1
VHL	c.193_203delins11	S65_S68delinsEFTE	1
VHL	c.192_194delinsT	S65fs	1
VHL	c.194_198delinsA	S65fs	1
VHL	c.193T>C	S65P	1
VHL	c.203delinsGAACTG	S68fs	1
VHL	c.213delC	S72fs	1
VHL	c.214_218delTCCCA	S72fs	1
VHL	c.214delT	S72fs	1
VHL	c.215_222del8	S72fs	1
VHL	c.214T>C	S72P	1
VHL	c.239G>T	S80I	1
VHL	c.240T>A	S80R	1
VHL	c.240T>G	S80R	1
VHL	c.332G>A	S111N	1
VHL	c.331A>C	S111R	1
VHL	c.416_425del10	S139fs	1
VHL	c.548C>A	S183*	1
VHL	c.371_385del15	T124_L129delinsM	1
VHL	c.369delG	T124fs	1
VHL	c.370delA	T124fs	1
VHL	c.397delA	T133fs	1
VHL	c.397A>C	T133P	1
VHL	c.451_452dupAT	T152fs	1
VHL	c.469_472delACTC	T157fs	1
VHL	c.185_214delinsG	V62fs	1
VHL	c.196delG	V66fs	1
VHL	c.221T>A	V74D	1
VHL	c.220_239del20	V74fs	1
VHL	c.246delC	V83fs	1
VHL	c.249_254delinsGCA	V84_L85delinsQ	1
VHL	c.248_249insG	V84fs	1
VHL	c.258delC	V87fs	1
VHL	c.259_260delGT	V87fs	1
VHL	c.260T>G	V87G	1
VHL	c.388G>T	V130F	1
VHL	c.455_462dup8	V155fs	1
VHL	c.462dupA	V155fs	1
VHL	c.493delG	V165fs	1
VHL	c.495dupT	V166fs	1
VHL	c.508_521delins16	V170fs	1
VHL	c.540_550del11	V181fs	1
VHL	c.263G>A	W88*	1
VHL	c.264G>T	W88C	1
VHL	c.260_263dupTATG	W88fs	1
VHL	c.262_271delinsCC	W88fs	1
VHL	c.262T>G	W88G	1
VHL	c.263G>T	W88L	1
VHL	c.262T>C	W88R	1
VHL	c.344_350dup7	W117fs	1
VHL	c.349dupT	W117fs	1
VHL	c.293_294delAC	Y98fs	1
VHL	c.468T>A	Y156*	1
VHL	c.467_473del7	Y156fs	1
VHL	c.525C>A	Y175*	1
VHL	c.525C>G	Y175*	1
VHL	c.523dupT	Y175fs	1
VHL	c.555C>G	Y185*	1
VHL	c.555delC	Y185fs	1
WRN	c.1864_1865delinsTA	A622*	1
WRN	c.3005_3009delinsTTTTTT	S1002fs	1
WT1	c.630delC	A211fs	1
