# Supplementary material for: Molecular analysis of primary and metastatic sites in patients with renal cell carcinoma
Source: J Clin Invest. 2024 May 30;134(14):e176230. doi: 10.1172/JCI176230 (PMC11245151; doi:10.1172/JCI176230)
Supplement: Supporting data values [file jci-134-176230-s052.xlsx]

## Sheet: Figure 2
Figure 2. Distribution of histological subtypes by biopsy sites.
Biopsy site	Clear cell	Papillary	Chromophobe	Medullary	MiT Translocation	Collecting duct	Mixed
Kidney (n=340)	0.741176	0.117647	0.0529412	0.0117647	0.0176471	0.0147059	0.0441176
Lung (n=66)	0.818182	0.0757576	0.0151515	0.0151515	0	0	0.0757576
Bone (n=50)	0.92	0.02	0.02	0	0	0	0.04
Soft tissue (n=40)	0.725	0.125	0.05	0.025	0.025	0	0.05
Lymph nodes (n=37)	0.594595	0.189189	0.0540541	0.027027	0.027027	0	0.108108
Liver (n=28)	0.785714	0.107143	0.0714286	0.0357143	0	0	0
Endocrine (n=23)	0.956522	0	0	0	0	0.0434783	0
CNS (n=14)	0.714286	0.0714286	0.142857	0	0	0	0.0714286
Pleural (n=13)	0.769231	0.0769231	0.0769231	0	0	0	0.0769231
Skin (n=10)	1	0	0	0	0	0	0
GI (n=9)	0.888889	0	0	0	0	0	0.111111
Other (n=27)	0.851852	0	0.037037	0	0	0	0.111111

## Sheet: Figure 3
Figure 3. Somatic DNA alterations by site of patient tumor biopsy.
Gene	Overall	Kidney	Lung	Bone	Soft tissue	Lymph nodes	Liver	Endocrine	CNS	Pleural	Skin	GI	Other
VHL	0.618902	0.597059	0.7	0.428571	0.652174	0.666667	0.592593	0.681818	0.513514	0.666667	0.846154	0.9	0.575
PBRM1	0.382126	0.338279	0.595745	0.357143	0.590909	0.444444	0.428571	0.476923	0.189189	0.481481	0.307692	0.6	0.275
SETD2	0.205651	0.163636	0.22449	0.307692	0.35	0.444444	0.214286	0.28125	0.285714	0.222222	0.307692	0.1	0.153846
KDM5C	0.131959	0.0927419	0.176471	0.0833333	0.277778	0	0.2	0.166667	0.28	0.105263	0.2	0	0.15625
pTERT	0.122699	0.121951	0.0833333	NA	0	0	0.2	0.0666667	0.125	0	0.142857	0.333333	0.25
BAP1	0.107425	0.133739	0.145833	0	0	0	0.0357143	0.112903	0.0285714	0.0740741	0	0.222222	0.105263
TP53	0.102041	0.0936556	0.229167	0.285714	0.0454545	0.125	0.107143	0.0757576	0.0285714	0.0384615	0.166667	0	0.135135
PTEN	0.0700935	0.0542169	0.0408163	0.285714	0.0454545	0.111111	0.214286	0.0952381	0.027027	0	0.0909091	0.1	0.1
ARID1A	0.0456621	0.0529412	0.02	0	0.0869565	0	0.0357143	0.030303	0.0540541	0.0740741	0.0769231	0.1	0
NF2	0.0428135	0.0294985	0.06	0.142857	0.0869565	0.111111	0.0714286	0.0307692	0.0540541	0.037037	0.166667	0.1	0
PIK3CA	0.0413476	0.0383481	0.06	0.142857	0.0909091	0.111111	0	0.0461538	0	0.037037	0	0	0.05
MTOR	0.0383436	0.0294985	0.0816327	0.0714286	0.0909091	0	0.0357143	0.0615385	0.027027	0.0740741	0	0	0
TSC1	0.0352221	0.0294985	0.04	0	0.0909091	0.111111	0.107143	0.0307692	0	0.0740741	0	0.1	0
NFE2L2	0.031746	0.0448276	0	0.0909091	0	0	0	0	0.0294118	0.0833333	0	0	0.0322581
KMT2C	0.0226876	0.0273038	0	0.142857	0	0	0	0.0175439	0.030303	0	0.0833333	0	0
ATM	0.0200617	0.0296736	0	0.0714286	0	0	0	0.015625	0	0	0	0	0.025
CHEK2	0.0188088	0.0212121	0.0204082	0	0	0	0	0	0	0.037037	0	0.1	0.05
ASXL1	0.0147929	0.00564972	0.03125	0.0714286	0	0	0	0.125	0	0	0	0	0
FAT1	0.0142349	0	0	0	0.0909091	0.0588235	0	0	0	0	0	0.2	0
SMARCB1	0.0136986	0.0117647	0	0	0	0.0810811	0	0	0	0	0.1	0.111111	0
MUTYH	0.010687	0.00589971	0	0	0	0.027027	0	0.0434783	0	0	0.2	0.111111	0
SPEN	0.00917431	0.0117994	0	0	0	0	0	0.0869565	0	0	0	0	0
KMT2D	0.008	0.00607903	0	0.0714286	0	0.125	0	0	0	0	0	0	0.027027
ERCC2	0.00762195	0.00882353	0	0	0	0.111111	0	0	0	0	0	0	0.025641
NF1	0.00588235	0	0.0333333	0	0	0	0	0.125	0	0	0	0	0
FANCI	0.00355872	0	0	0	0	0	0	0	0	0.111111	0	0	0
RAD50	0.0015873	0	0	0	0	0	0	0	0	0	0	0.111111	0
BMPR1A	0.00153374	0	0	0	0	0	0	0	0	0	0.1	0	0
AKT1	0.00152672	0	0	0	0	0	0	0	0.0714286	0	0	0	0

## Sheet: Figure 4
Figure 4. Sites of metastases have distinct distributions of molecular subtypes.
Biopsy site	Angio/Stromal	Angiogenic	Complement/Ω-oxidation	T-effector/Proliferative	Proliferative	Stromal/Proliferative	snoRNA
Kidney (n=340)	0.152941	0.261765	0.141176	0.152941	0.155882	0.0705882	0.0647059
Lung (n=66)	0.242424	0.121212	0.121212	0.151515	0.0757576	0.19697	0.0909091
Bone (n=50)	0.44	0.1	0.08	0.12	0.06	0.1	0.1
Soft tissue (n=40)	0.25	0.175	0.1	0.075	0.225	0.15	0.025
Lymph nodes (n=37)	0.108108	0.216216	0.0810811	0.189189	0.135135	0.162162	0.108108
Liver (n=28)	0.0714286	0.142857	0.607143	0.0357143	0.0714286	0.0714286	0
Endocrine (n=23)	0.26087	0.347826	0.0434783	0.217391	0.0434783	0.0434783	0.0434783
CNS (n=14)	0.142857	0.142857	0.285714	0.0714286	0.214286	0.0714286	0.0714286
Pleural (n=13)	0.230769	0.153846	0.0769231	0.0769231	0.153846	0.307692	0
Skin (n=10)	0.4	0	0.1	0	0	0.5	0
GI (n=9)	0.555556	0	0	0	0	0.222222	0.222222
Other (n=27)	0.259259	0.185185	0.0740741	0.111111	0.111111	0.185185	0.0740741
Biopsy site	Sarcomatoid/Rhabdoid+
Kidney	0.141176
Lung	0.0909091
Bone	0.02
Soft tissue	0.025
Lymph nodes	0.135135
Liver	0
Endocrine	0
CNS	0.0714286
Pleural	0
Skin	0
GI	0
Other	0

## Sheet: Figure 5
Figure 5. Gene expression profiling of metastatic and kidney biopsy sites.
	Normalized to Kidney Median
Gene	Metastatic Median	Skin Median	Pleural Median	Bone Median	GI Median	Lung Median	Soft tissue Median	Other Median	CNS Median	Liver Median	Lymph nodes Median	Endocrine Median
Meta-gene	2.51637	4.67787	4.27273	4.15368	4.0725	3.67848	3.35234	2.67256	2.22127	2.16945	1.31966	1.19388
HTRA3	3.07858	4.32175	3.05968	2.25538	4.93662	5.73185	4.27383	2.58318	1.38235	4.17632	1.08355	1.49426
MEOX2	3.15188	4.6186	5.25356	2.60289	2.30847	4.74236	3.35028	3.59701	1.47758	1.20227	3.021	1.78917
PRRX1	2.77074	7.74276	7.24704	4.37995	2.69651	3.21024	4.73916	2.98834	1.7935	0.725651	2.1266	1.10731
MMP2	2.56621	7.01435	5.36934	3.57166	4.12499	3.8638	2.6758	2.52337	1.56982	2.02299	0.793562	1.06395
DCN	3.15048	3.74466	3.3355	3.31847	2.12815	5.86711	3.34955	3.71692	3.39175	3.36314	1.41085	1.69965
COL6A3	2.43252	4.82052	4.87248	3.03874	4.6206	3.82376	3.11357	1.83203	1.3252	2.06775	1.14319	0.936556
TNF	3.06822	4.14554	3.01605	3.86118	5.86263	4.01295	1.98508	2.07623	1.88486	3.90949	2.14237	1.78222
MXRA5	2.49374	4.60705	6.69688	2.8939	4.34462	4.14669	4.15267	3.90102	1.76366	1.56088	1.0863	0.967186
SERPINF1	2.1598	2.33385	3.52746	2.55468	2.50248	3.06597	2.42094	1.99149	1.1492	2.2561	1.71623	1.09612
COL3A1	2.43	3.25955	3.8584	3.47807	3.3941	2.8185	2.65969	2.77599	1.50008	2.55363	0.969573	1.10945
TUBB1	2.0294	2.07165	2.90532	3.45593	2.09804	2.2885	1.60749	1.72641	1.74098	1.92024	1.69597	1.92602
ASPN	2.41214	3.27231	1.6941	4.11823	2.13776	2.51987	2.97546	1.5617	0.67855	4.45127	0.783018	0.981306
COL5A1	2.21839	3.59699	4.23244	2.26442	4.7562	2.77773	2.30176	2.06349	1.34916	2.7815	0.777866	1.07023
COL1A1	2.3032	4.1883	4.04492	3.08115	4.40646	2.7104	2.59831	3.01595	1.61032	2.19122	0.969989	1.01805
LUM	2.87721	2.35959	3.64298	3.39044	2.98592	6.16108	3.63158	4.06873	1.42953	2.39222	1.07976	1.10396
LRRC15	4.772	23.358	10.1483	23.0225	7.45907	5.30984	12.5223	7.25723	0.418041	0.831543	0.949193	0.914411
MFAP2	2.80065	7.03618	4.15853	2.99127	4.64915	4.45338	3.26024	2.62348	2.41308	3.06472	0.765643	0.667628
OLFML3	2.0129	2.34391	3.73306	3.3311	1.88297	2.69296	2.24104	2.07028	3.46633	1.44872	1.13974	1.03594
TMEM119	2.25768	2.83287	1.29871	3.45871	0.618742	3.6221	2.45425	1.67302	0.729254	1.14425	1.70558	1.8554
DPT	2.78792	5.51418	3.49071	3.05785	1.21262	3.75884	3.82468	1.50615	1.25519	3.62786	1.87365	1.81671
EGFL6	3.45933	2.43894	7.05873	2.73305	23.8775	18.0212	2.07567	3.5458	2.17832	1.64583	1.65538	1.19782
COL1A2	2.02341	2.78526	3.73394	2.93245	2.80273	2.6643	2.39275	2.13355	1.6994	1.76097	1.00004	1.11669
ITGBL1	2.43671	2.35752	4.50604	2.56147	0.666929	4.60911	2.99108	1.93695	2.799	2.79089	1.13196	1.05516
COL5A2	2.04699	2.91233	4.37822	2.85521	5.32682	2.44591	2.62999	2.04699	2.002	1.52197	0.986111	0.881043
PDPN	2.33207	4.80928	4.17474	1.96979	6.07186	4.46598	2.41111	1.59206	2.01744	3.09831	1.50713	0.896979
CPXM1	2.19031	3.99845	5.11136	2.55988	3.54495	1.89145	2.79101	2.09575	3.62306	1.36565	1.50966	1.05382
MMP9	3.1024	6.89208	7.36379	19.9997	4.14057	1.8298	7.18069	3.31891	2.4892	1.05671	1.83322	0.946717
SRPX2	2.1238	4.02094	2.80041	2.07542	5.10603	3.48523	1.81774	1.82097	1.61015	1.77445	1.1516	1.13575
PLA2G5	2.38815	1.81619	4.31576	2.10122	1.81396	3.12081	2.28639	2.27709	1.42344	9.18797	0.831667	1.72081
PF4	2.60738	1.76352	3.19066	5.72277	4.96245	2.91422	1.57931	2.00761	4.32201	1.52816	1.7544	1.709
MDFI	2.13717	2.86097	3.01634	3.97193	4.6355	3.04326	2.32826	1.95702	2.16755	1.8747	0.875682	1.07832
FLRT2	2.01592	3.1097	4.61008	3.12127	0.888567	2.071	2.00228	1.61036	1.31887	1.79202	1.11297	1.41538
CRABP2	2.22466	17.9129	6.43216	3.56378	2.38404	1.73787	4.60997	3.00337	1.52444	0.969788	0.878666	1.19349
PPBP	2.14132	1.86005	2.97826	7.1845	5.66513	2.80592	1.27513	1.79247	2.56936	1.18011	1.4485	1.49635
BDKRB2	2.0341	2.90263	2.13766	2.61662	6.48123	1.85656	2.23234	2.70887	1.29448	2.30139	1.49186	1.33222
COL11A1	3.38508	5.38318	9.3325	7.38359	1.80286	2.97205	8.72323	6.79547	5.4434	1.026	0.940492	0.491743
IGF2	2.24343	2.48233	2.34609	4.35834	4.17066	2.06492	2.57149	2.58883	3.99271	1.79604	1.40263	1.29968
FNDC1	2.50311	2.3319	4.68168	4.59678	1.44214	2.65483	4.57578	3.89564	0.463015	3.07056	1.64036	1.14815
POSTN	2.27745	5.97885	5.6151	3.41258	6.19564	2.38538	2.83725	2.37431	1.50202	1.51739	1.08911	0.986515
APOD	2.59773	9.9546	2.62071	2.80906	0.76193	2.19604	5.87752	3.17488	14.8979	0.632593	1.59505	0.840036
MATN3	2.03249	1.52968	2.13573	2.39427	1.36435	3.06038	3.06276	1.66279	1.7205	0.783127	1.14538	0.760712
CLMP	2.0205	4.81589	2.4217	2.12581	11.3773	4.31271	2.28843	2.10467	0.967392	1.08033	1.08207	0.697109
LAMP5	2.10696	3.04871	3.1803	1.43226	0.508195	3.9876	3.47258	2.92369	1.16059	1.83984	1.44775	1.44772

## Sheet: Figure 6
Figure 6. Tumor microenvironment and immunotherapy-associated predictive biomarkers by site of cancer.
Biopsy site	T cells	CD8 T cells	Cytotoxic lymphocytes	NK cells	B lineage	Monocytic lineage	Myeloid dendritic cells	Neutrophils	Endothelial cells	Fibroblasts	CTLA4	TIM3	LAG3	PD1	PDL1	PDL2
Kidney	4.23533	2.32945	2.33828	0.896958	101.989	19.1135	1.70543	9.40204	10.9959	88.4832	1.43332	33.417	1.07178	0.685656	5.7542	1.21375
Lymph nodes	5.2893	2.69056	1.83901	0.679304	186.255	19.5461	1.43729	10.8058	6.85932	79.0423	1.29159	26.5563	0.864374	0.511762	4.37271	1.27335
Endocrine	3.59002	2.73342	3.12414	0.968426	57.1467	23.0215	2.14605	9.06166	15.5113	101.605	1.41833	32.2105	1.80801	0.709205	4.93316	1.12563
Soft tissue	2.80978	1.42169	1.59353	0.60202	39.0891	18.4807	1.59264	9.47983	10.053	194.019	0.828807	22.0021	0.709423	0.411859	4.43844	1.12515
Other	2.78009	1.50612	2.15774	0.909258	39.3625	19.9565	1.67342	8.34603	16.0481	173.899	0.685541	26.5548	0.825578	0.559573	5.76176	1.42656
CNS	2.41732	1.92742	1.57958	0.853084	35.8163	25.3492	1.14127	6.77978	10.2999	126.853	1.16785	28.3234	1.12908	0.700555	3.45467	1.23242
Liver	2.8927	2.21239	1.60676	0.640179	69.4341	22.2812	1.36202	9.6952	9.91179	176.038	0.884367	46.4825	1.13452	0.385526	5.21461	1.3236
GI	2.89157	1.23329	1.58446	0.850095	71.5778	17.7283	1.23482	13.0144	11.9187	339.559	2.17227	15.7928	0.793614	0.415224	5.15959	1.39133
Lung	4.29157	2.2183	2.4154	0.841221	287.651	27.3579	1.98504	11.3478	14.8845	224.457	1.17527	35.3706	1.01178	0.593133	5.68208	1.80367
Bone	3.76451	2.24193	2.4259	0.916326	101.688	28.8225	2.00728	10.3495	16.0563	229.156	0.880656	36.0188	1.20828	0.522285	5.31922	1.93654
Pleural	3.96739	1.89545	2.8775	1.53029	32.8598	29.9708	2.24636	8.37004	17.9288	309.954	1.16187	31.3299	1.50998	0.625874	10.8766	2.07067
Skin	3.86477	1.954	2.5254	1.07583	18.5569	28.3391	2.52901	9.64374	13.2781	255.571	1.25119	34.6438	1.81522	0.447033	7.33603	2.10899
Biopsy site	PD-L1+ (SP142 IHC)	TMB-High (≥10 mut/Mb)	dMMR/MSI-H
Kidney	0.166172	0.0182371	0.0118343
Lung	0.138462	0.0153846	0.030303
Bone	0.0625	0.0217391	0.04
Soft tissue	0.15	0	0
Lymph nodes	0.114286	0.0571429	0.0540541
Liver	0.185185	0	0
Endocrine	0.130435	0.05	0.0454545
CNS	0.142857	0.0714286	0
Pleural	0.0833333	0	0
Skin	0.111111	0	0
GI	0	0	0
Other	0.259259	0	0
